# Supplementary material for: Multiplex CRISPR/Cas9 Editing of Rice Prolamin and GluA Glutelin Genes Reveals Subfamily-Specific Effects on Seed Protein Composition
Source: Plants (Basel). 2025 Jul 31;14(15):2355. doi: 10.3390/plants14152355 (PMC12349274; doi:10.3390/plants14152355)
Supplement: Supplementary file 1 [file plants-14-02355-s001.zip]

Archive with 12 entries (12 files):
- Figure S1_MAS prolamins.pdf
- Figure S2_MAS glutelins.pdf
- Figure S3_Glutelinsg RNA hits 2 mismatches.tiff
- Figure S4_SDS-PAGET2v2.tiff
- Figure S5_Indelsprolaminsx2.tiff
- Figure S6_sgRNAs.tiff
- Figure S7_Chromatogramsv2.tiff
- Supplementary_Table_S1_Primers.xlsx
- Supplementary_Table_S2_EYI105 sequences_MHGL.xlsx
- Supplementary_Table_S3_MHGL.xlsx
- Supplementary_Table_S4_Glutelins_MHGL.xlsx
- Supplementary_Table_S5_Prolamins_MHGL.xlsx
