# Supplementary material for: Multiplex CRISPR/Cas9 Editing of Rice Prolamin and GluA Glutelin Genes Reveals Subfamily-Specific Effects on Seed Protein Composition
Source: Plants (Basel). 2025 Jul 31;14(15):2355. doi: 10.3390/plants14152355 (PMC12349274; doi:10.3390/plants14152355)
Supplement: Supplementary file 1 [file plants-14-02355-s001.zip › Supplementary_Table_S1_Primers.xlsx]

## Sheet: Supplementary Table S1. Primers
Supplementary Table S1. List and sequence of primers for PCR analysis and Cas9 screening of transformed lines.
Name	Sequence (5'-3')	Description
Cas9-F3	CAAAGCTGGAGTCCGAGTTC	Forward primer for detection of SpCas9
Cas9-R3	TCGAGGTAATGCTTGTGCTG	Reverse primer for detection of SpCas9
M13 Forward	CGCCAGGGTTTTCCCAGTCACGAC	Reverse primer for sequencing with pGEM®-T Easy Vector system
M13 Reverse	TCACACAGGAAACAGCTATGAC	Forward primer for sequencing with pGEM®-T Easy Vector system
Pro13 Forward	ATGAAGATCATTTTCKTM	Forward primer for sequencing 13kDa prolamins
Pro13 Reverse	TCAKTACMAKAYACCRCC	Reverse primer for sequencing rice 13kDa prolamins
Pro13b-R1	GGGTAGATACCATATSTA	Reverse primer for sequencing rice 13kDa prolamins (Pro13b)
GluA-F1	ATGGCATCCATAAATCGCCC	Forward primer for sequencing rice glutelins (GluA1-2)
GluA3-F1	ATGGCAACCATCAAATTCCC	Reverse primer for sequencing rice glutelins (GluA3)
GluA-R1	TCTCCTCTTTGGTCATTTTG	Reverse primer for sequencing rice glutelins (GluA)
