# Supplementary material for: Multiplex CRISPR/Cas9 Editing of Rice Prolamin and GluA Glutelin Genes Reveals Subfamily-Specific Effects on Seed Protein Composition
Source: Plants (Basel). 2025 Jul 31;14(15):2355. doi: 10.3390/plants14152355 (PMC12349274; doi:10.3390/plants14152355)
Supplement: Supplementary file 1 [file plants-14-02355-s001.zip › Supplementary_Table_S2_EYI105 sequences_MHGL.xlsx]

## Sheet: ALL
Suplementary Table S2. List and sequences of all prolamin and glutelin Sanger amplicons from EYI105, detailing the clone name, corresponding line, type of InDel identified, EYI105 contig to which each amplicon aligns, and the corresponding most similar gene from the Nipponbare reference genome.
Line	Generation	Parental line	Cas9	Protein type	Clon	Most similar RefGenome gene	Contig	InDel	Sequence
WT	NA	NA	NA	Glutelin	1	GluA.2	NA	NA	ATGGCATCCATAAATCGCCCCATAGTTCTCTTCACAGTTTGCTTGTTCCTCTTGTGCAATGGCTCTCTAGCCCAGCAGCTATTAGGCCAGAGCACTAGTCAATGGCAGAGTTCTCGTCGTGGAAGTCCAAGAGAATGCAGGTTCGATAGGTTGCAAGCATTTGAGCCAATTCGGAGTGTGAGGTCTCAAGCTGGCACAACTGAGTTCTTCGATGTCTCTAATGAGTTGTTTCAATGTACCGGAGTATCTGTTGTCCGCCGAGTTATTGAACCTAGAGGCCTACTACTACCCCATTACACTAATGGTGCATCTCTAGTATATATCATCCAAGGTTTGTGTAACAATTTAAGTGCATAATGAATTAATGATTGGCTGCGATATTTACATTGCTTGTAATTA…
WT	NA	NA	NA	Glutelin	2	GluA.1	NA	NA	ATGGCATCCATAAATCGCCCCATAGTTTTCTTCACAGTTTGCTTGTTCCTCTTGTGCAATGGCTCTCTAGCCCAGCAGCTATTAGGCCAGAGCACTAGTCAATGGCAGAGTTCTCGTCGTGGAAGTCCAAGAGAATGCAGGTTCGATAGGTTGCAAGCATTTGAGCCAATTCGGAGTGTGAGGTCCCAAGCTGGCACAACTGAGTTCTTCGATGTCTCTAATGAGCAATTTCAATGTACCGGAGTATCTGTTGTCCGTCGAGTTATTGAACCTAGAGGCCTTCTACTACCCCATTACACTAATGGTGCATCTCTAGTATATATCATCCAAGGTTCGTGCAACAATTTAAGTGCATAATGAATTAATGATCAGCTTCCATGTTTATATTGCTTGTAATTA…
WT	NA	NA	NA	Glutelin	3	GluA.2	NA	NA	ATGGCATCCATAAATCGCCCCATAGTTTTCTTCACAGTTTGCTTGTTCCTCTTGTGCGATGGCTCCCTAGCCCAGCAGCTATTAGGCCAGAGCACTAGTCAATGGCAGAGTTCTCGTCGTGGAAGTCCGAGAGGATGTAGATTTGATAGGTTGCAAGCATTTGAGCCAATTCGGAGTGTGAGGTCTCAAGCTGGCACAACTGAGTTCTTCGATGTCTCTAATGAGTTGTTTCAATGTACCGGAGTATCTGTTGTCCGCCGAGTTATTGAACCTAGAGGCCTACTACTACCCCATTACACTAATGGTGCATCTCTAGTATATATCATCCAAGGTTTGTGTAACAATTTAAGTGCATAATGAATTAATGATTGGCTGCGATATTTACATTGCTTGTAATTA…
WT	NA	NA	NA	Glutelin	4	GluA.2	NA	NA	ATGGCATCCATAAATCGCCCCATAGTTTTCTTCACAGTTTGCTTGTTCCTCTTGTGCGATGGCTCCCTAGCCCAGCAGCTATTAGGCCAGAGCACTAGTCAATGGCAGAGTTCTCGTCGTGGAAGTCCGAGAGGATGTAGATTTGATAGGTTGCAAGCATTTGAGCCAATTCGGAGTGTGAGGTCTCAAGCTGGCACAACTGAGTTCTTCGATGTCTCTAATGAGTTGTTTCAATGTACCGGAGTATCTGTTGTCCGCCGAGTTATTGAACCTAGAGGCCTACTACTACCCCATTACACTAATGGTGCATCTCTAGTATATATCATCCAAGGTTTGTGTAACAATTTAAGTGCATAATGAATTAATGATTGGCTGCGATATTTACATTGCTTGTAATTA…
WT	NA	NA	NA	Glutelin	5	GluA.3	NA	NA	ATGGCAACCATCAAATTCCCTATAGTTTTCTCCGTCGTTTGCTTGTTCCTCTTGTGTAATGGTTCGTTAGCCCAACTTCTTAGCCAAAGTACTAGTCAATGGCAAAGTTCTCGCCGTGGAAGTCCAAGAGAGTGCAGATTTGATCGGTTGCAAGCATTTGAGCCGATTCGCACTGTAAGGTCCCAAGCTGGTACAACTGAGTTTTTTGATGTCTCTAATGAGTTGTTTCAATGTACTGGAGTATTTGTTGTCCGTCGAGTTATCGAACCTAGAGGTCTTCTGTTACCTCACTACTCCAATGGAGCAACTTTGGTATATGTCATCCAAGGTTTGTGATTACATTTAAGTATATATTGATTAATCCTTGTACTTATATCATTTTATTAACATGGCAATCCA…
WT	NA	NA	NA	Glutelin	6	GluA.1	NA	NA	ATGGCATCCATAAATCGCCCCATAGTTTTCTTCACAGTTTGCTTGTTCCTCTTGTGCAATGGCTCTCTAGCCCAGCAGCTATTAGGCCAGAGCACTAGTCAATGGCAGAGTTCTCGTCGTGGAAGTCCAAGAGAATGCAGGTTCGATAGGTTGCAAGCATTTGAGCCAATTCGGAGTGTGAGGTCTCAAGCTGGCACAACTGAGTTCTTCGATGTCTCTAATGAGCAATTTCAATGTACCGGAGTATCTGTTGTCCGTCGAGTTATTGAACCTAGAGGCCTTCTACTACCCCATTACACTAATGGTGCATCTCTAGTATATATCATCCAAGGTTCGTGCAACAATTTAAGTGCATAATGAATTAATGATCAGCTTCCATGTTTATATTGCTTGTAATTA…
WT	NA	NA	NA	Glutelin	7	GluA.2	NA	NA	ATGGCATCCATAAATCGCCCCATAGTTTTCTTCACAGTTTGCTTGTTCCTCTTGTGCGATGGCTCCCTAGCCCAGCAGCTATTAGGCCAGAGCACTAGTCAATGGCAGAGTTCTCGTCGTGGAAGTCCGAGAGGATGTAGATTTGATAGGTTGCAAGCATTTGAGCCAATTCGGAGTGTGAGGTCTCAAGCTGGCACAACTGAGTTCTTCGATGTCTCTAATGAGTTGTTTCAATGTACCGGAGTATCTGTTGTCCGCCGAGTTATTGAACCTAGAGGCCTACTACTACCCCATTACACTAATGGCGCATCTCTAGTATATATCATCCAAGGTTTGTGTAACAATTTAAGTGCATAATGAATTAATGATTGGCTGCGATATTTACATTGCTTGTAATTA…
WT	NA	NA	NA	Glutelin	8	GluA.1	NA	NA	ATGGCATCCATAAATCGCCCCATAGTTTTCTTCTCCATAAATCGCCCCATAGTTTTCTTCACAGTTTGCTTGTTCCTCTTGTGCAATGGCTCTCTAGCCCAGCAGCTATTAGGCCAGAGCACTAGTCAATGGCAGAGTTCTCGTCGTGGAAGTCCAAGAGAATGCAGGTTCGATAGGTTGCAAGCATTTGAGCCAATTCGGAGTGTGAGGTCTCAAGCTGGCACAACTGAGTTCTTCGATGTCTCTAATGAGCAATTTCAATGTACCGGAGTATCTGTTGTCCGTCGAGTTATTGAACCTAGAGGCCTTCTACTACCCCATTACACTAATGGTGCATCTCTAGTATATATCATCCAAGGTTCGTGCAACAATTTAAGTGCATAATGAGTTAATGATCAG…
WT	NA	NA	NA	Glutelin	9	GluA.2	NA	NA	ATGGCATCCATAAATCGCCCCATAGTTTTCTTCACAGTTTGCTTGTTCCTCTTGTGCAATGGCTCTCTAGCCCAGCAGCTATTAGGCCAGAGCACTAGTCAATGGCAGAGTTCTCGTCGTGGAAGTCCAAGAGAATGCAGGTTCGATAGGTTGCAAGCATTTGAGCCAATTCGGAGTGTGAGGTCTCAAGCTGGCACAACTGAGTTCTTCGATGTCTCTAATGAGCAATTTCAATGTACCGGAGTATCTGTTGTCCGTCGAGTTATTGAACCTAGAGGCCTTCTACTACCCCATTACACTAATGGTGCATCTCTAGTATATATCATCCAAGGTTCGTGCAACAATTTAAGTGCATAATGAATTAATGATCAGCTTCCATGTTTATATTGCTTGTAATTA…
WT	NA	NA	NA	Glutelin	10	GluA.3	NA	NA	ATGGCAACCATCAAATTCCCTATAGTTTTCTCCGTCGTTTGCTTGTTCCTCCTGTGTAATGGTTCGTTAGCCCAACTTTTTAGCCAAAGTATTAGTCAATGGCAAAGTTCTCKCCGTGGAAGTCCAAGAGAGTGCAGATTTGATCGGTTGCAAGCATTTGAGCCGATTCGCACTGTAAGGTCCCAAGCTGGTACAACTGAGTTTTTTGATGTCTCTWATGAGTTGTTTCAATGTACTGGAGTATTTGTTGTCCGTCGAGTTATCGAACCTAGAGGTCTTCTGTTACCTCACTACTCCAATGGAGCAACTTTGGTATATGTCATCCAAGGTTTGTGATTACATTTAAGTATATATTGATTAATCCTTGTACTTATATCAKTTTATTAACATGGCAATCCA…
WT	NA	NA	NA	Glutelin	11	GluA.3	NA	NA	ATGGCAACCATCAAATTCCCTATAGTTTTCTCCGTCGTTTGCTTGTTCCTCTTGTGTAATGGTTCGTTAGCCCAACTTCTTAGCCAAAGTACTAGTCAATGGCAAAGTTCTCGCCGTGGAAGTCCAAGAGAGTGCAGATTTGATCGGTTGCAAGCATTTGAGCCGATTCGCACTGTAAGGTCCCAAGCTGGTACAACTGAGTTTTTTGATGTCTCTAATGAGTTGTTTCAATGTACTGGAGTATTTGTTGTCCGTCGAGTTATCGAACCTAGAGGTCTTCTGTTACCTCACTACTCCAATGGAGCAACTTTGGTATATGTCATCCAAGGTTTGTGATTACATTTAAGTATATATTGATTAATCCTTGTACTTATATCATTTTATTAACATGGCAATCCA…
WT	NA	NA	NA	Glutelin	12	GluA.2	NA	NA	ATGGCATCCATAAATCGCCCCATAGTTTTCTTCACAGTTTGCTTGTTCCTCTTGTGCGATGGCTCCCTAGCCCAGCAGCTATTAGGCCAGAGCACTAGTCAATGGCAGAGTTCTCGTCGTGGAAGTCCGAGAGGATGTAGATTTGATAGGTTGCAAGCATTTGAGCCAATTCGGAGTGTGAGGTCTCAAGCTGGCACAACTGAGTTCTTCGATGTCTCTAATGAGTTGTTTCAATGTACCGGAGTATCTGTTGTCCGCCGAGTTATTGAACCTAGAGGCCTACTACTACCCCATTACACTAATGGTGCATCTCTAGTATATATCATCCAAGGTTTGTGTAACAATTTAAGTGCATAATGAATTAATGATTGGCTGCGATATTTACATTGCTTGTAATTA…
WT	NA	NA	NA	Glutelin	13	GluA.2	NA	NA	ATGGCATCCATAAATCGCCCCATAGTTTTCTTCACAGTTTGCTTGTTCCTCTTGTGCGATGGCTCCCTAGCCCAGCAGCTATTAGGCCAGAGCACTAGTCAATGGCAGAGTTCTCGTCGTGGAAGTCCGAGAGGATGTAGATTTGATAGGTTGCAAGCATTTGAGCCAATTCGGAGTGTGAGGTCTCAAGCTGGCACAACTGAGTTCTTCGATGTCTCTAATGAGTTGTTTCAATGTACCGGAGTATCTGTTGTCCGCCGAGTTATTGAACCTAGAGGCCTACTACTACCCCATTACACTAATGGTGCATCTCTAGTATATATCATCCAAGGTTTGTGTAACAATTTAAGTGCATAATGAATTAATGATTGGCTGCGATATTTACATTGCTTGTAATTA…
WT	NA	NA	NA	Glutelin	14	GluA.1	NA	NA	ATGGCATCCATAAATCGCCCCATAGTTTTCTTCACAGTTTGCTTGTTCCTCTTGTGCAATGGCTCTCTAGCCCAGCAGCTATTAGGCCAGAGCACTAGTCAATGGCAGAGTTCTCGTCGTGGAAGTCCAAGAGAATGCAGGTTCGATAGGTTGCAAGCATTTGAGCCAATTCGGAGTGTGAGGTCTCAAGCTGGCACAACTGAGTTCTTCGATGTCTCTAATGAGCAATTTCAATGTACCGGAGTATCTGTTGTCCGTCGAGTTATTGAACCTAGAGGCCTTCTACTACCCCATTACACTAATGGTGCATCTCTAGTATATATCATCCAAGGTTCGTGCAACAATTTAAGTGCATAATGAATTAATGATCAGCTTCCATGTTTATATTGCTTGTAATTA…
WT	NA	NA	NA	Glutelin	15	GluA.1	NA	NA	ATGGCATCCATAAATCGCCCCATAGTTTTCTTCACAGTTTGCTTGTTCCTCTTGTGCAATGGCTCTCTAGCCCAGCAGCTATTAGGCCAGAGCACTAGTCAATGGCAGAGTTCTCGTCGTGGAAGTCCAAGAGAATGCAGGTTCGATAGGTTGCAAGCATTTGAGCCAATTCGGAGTGTGAGGTCTCAAGCTGGCACAACTGAGTTCTTCGATGTCTCTAATGAGCAATTTCAATGTACCGGAGTATCTGTTGTCCGTCGAGTTATTGAACCTAGAGGCCTTCTACTACCCCATTACACTAATGGTGCATCTCTAGTATATATCATCCAAGGTTCGTGCAACAATTTAAGTGCATAATGAATTAATGATCAGCTTCCATGTTTATATTGCTTGTAATTA…
WT	NA	NA	NA	Glutelin	16	GluA.1	NA	NA	ATGGCATCCATAAATCGCCCCATAGTTTTCTTCACAGTTTGCTTGTTCCTCTTGTGCAATGGCTCTCTAGCCCAGCAGCTATTAGGCCAGAGCACTAGTCAATGGCAGAGTTCTCGTCGTGGAAGTCCAAGAGAATGCAGGTTCGATAGGTTGCAAGCATTTGAGCCAATTCGGAGTGTGAGGTCTCAAGCTGGCGCAACTGAGTTCTTCGATGTCTCTAATGAGCAATTTCAATGTACCGGAGTATCTGTTGTCCGTCGAGTTATTGAACCTAGAGGCCTTCTACTACCCCATTACACTAATGGTGCATCTCTAGTATATATCATCCAAGGTTCGTGCAACAATTTAAGTGCATAATGAATTAATGATCAGCTTCCATGTTTATATTGCTTGTAATTA…
WT	NA	NA	NA	Glutelin	17	GluA.1	NA	NA	ATGGCATCCATAAATCGCCCCATAGTTTTCTTCACAGTTTGCTTGTTCCTCTTGTGCGATGGCTCCCTAGCCCAGCAGCTATTAGGCCAGAGCACTAGTCAATGGCAGAGTTCTCGTCGTGGAAGTCCAAGAGAATGCAGGTTCGATAGGTTGCAAGCATTTGAGCCAATTCGGAGTGTGAGGTCTCAAGCTGGCACAACTGAGTTCTTCGATGTCTCTAATGAGCAATTTCAATGTACCGGAGTATCTGTTGTCCGTCGAGTTATTGAACCTAGAGGCCTTCTACTACCCCATTACACTAATGGTGCATCTCTAGTATATATCATCCAAGGTTCGTGCAACAATTTAAGTGCATAATGAATTAATGATCAGCTTCCATGTTTATATTGCTTGTAATTA…
WT	NA	NA	NA	Glutelin	18	GluA.2	NA	NA	ATGGCATCCATAAATCGCCCCATAGTTTTCTTCACAGTTTGCTTGTTCCTCTTGTGCGATGGCTCCCTAGCCCAGCAGCTATTAGGCCAGAGCACTAGTCAATGGCAGAGTTCTCGTCGTGGAAGTCCGAGAGGATGTAGATTTGATAGGTTGCAAGCATTTGAGCCAATTCGGAGTGTGAGGTCTCAAGCTGGCACAACTGAGTTCTTCGATGTCTCTAATGAGTTGTTTCAATGTACCGGAGTATCTGTTGTCCGCCGAGTTATTGAACCTAGAGGCCTACTACTACCCTATTACACTAATGGTGCATCTCTAGTATATATCATCCAAGGTTTGTGTAACAATTTAAGTGCATAATGAATTAATGATTGGCTGCGATATTTACATTGCTTGTAATTA…
WT	NA	NA	NA	Glutelin	19	GluA.2	NA	NA	ATGGCATCCATAAATCGCCCCATAGTTTTCTTCACAGTTTGCTTGTTCCTCTTGTGCGATGGCTCCCTAGCCCAGCAGCTATTAGGCCAGAGCACTAGTCAATGGCAGAGTTCTCGTCGTGGAAGTCCGAGAGGATGTAGATTTGATAGGTTGCAAGCATTTGAGCCAATTCGGAGTGTGAGGTCTCAAGCTGGCACAACTGAGTTCTTCGATGTCTCTAATGAGTTGTTTCAATGTACCGGAGTATCTGTCGTCCGCCGAGTTATTGAACCTAGAGGCCTACTACTACCCCATTACACTAATGGTGCATCTCTAGTATATATCATCCAAGGTTTGTGTAACAATTTAAGTGCATAATGAATTAATGATTGGCTGCGATATTTACATTGCTTGTAATTA…
WT	NA	NA	NA	Glutelin	20	GluA.2	NA	NA	ATGGCATCCATAAATCGCCCCATAGTTTTCTTCACAGTTTGCTTGTTCCTCTTGTGCGATGGCTCCCTAGCCCAGCAGCTATTAGGCCAGAGCACTAGTCAATGGCAGAGTTCTCGTCGTGGAAGTCCGAGAGGATGTAGATTTGATAGGTTGCAAGCATTTGAGCCAATTCGGAGTGTGAGGTCTCAAGCTGGCACAACTGAGTTCTTCGATGTCTCTAATGAGTTGTTTCAATGTACCGGAGTATCTGTTGTCCGCCGAGTTATTGAACCTAGAGGCCTACTACTACCCCATTACACTAATGGTGCATCTCTAGTATATATCATCCAAGGTTTGTGTAACAATTTAAGTGCATAATGAATTAGTGATTGGCTGCGATATTTACATTGCTTGTAATTA…
WT	NA	NA	NA	Glutelin	21	GluA.1	NA	NA	ATGGCATCCATAAATCGCCCCGTAGTTTTCTTCACAGTTTGCTTGTTCCTCTTGTGCAATGGCTCTCTAGCCCAGCAGCTATTAGGCCAGAGCACTAGTCAATGGCAGAGTTCTCGTCGTGGAAGTCCAAGAGAATGCAGGTTCGATAGGTTGCAAGCATTTGAGCCAATTCGGAGTGTGAGGTCTCAAGCTGGCACAACTGAGTTCTTCGATGTCTCTAATGAGCAATTTCAATGTACCGGAGTATCTGTTGTCCGTCGAGTTATTGAACCTAGAGGCCTTCTACTACCCCATTACACTAATGGTGCATCTCTAGTATATATCATCCAAGGTTCGTGCAACAATTTAAGTGCATAATGAATTAATGATCAGCTTCCATGTTTATATTGCTTGTAATTA…
WT	NA	NA	NA	Glutelin	22	GluA.1	NA	NA	ATGGCATCCATAAATCGCCCCATAGTTTTCTTCACAGTTTGCTTGTTCCTCTTGTGCAATGGCTCTCTAGCCCAGCAGCTATTAGGCCAGAGCACTAGTCAATGGCAGAGTTCTCGTCGTGGAAGTCCAAGAGAATGCAGGTTCGATAGGTTGCAAGCATTTGAGCCAATTCGGAGTGTGAGGTCTCAAGCTGGCACAACTGAGTTCTTCGATGTCTCTAATGAGCAATTTCAATGTACCGGAGTATCTGTTGTCCGTCGAGTTATTGAACCTAGAGGCCTTCTACTACCCCATTACACTAATGGTGCATCTCTAGTATATATCATCCAAGGTTCGTGCAACAATTTAAGTGCATAATGAATTAATGATCAGCTTCCATGTTTATATTGCTTGTAATTA…
WT	NA	NA	NA	Glutelin	23	GluA.1	NA	NA	ATGGCATCCATAAATCGCCCCATAGTTTTCTTCACAGTTTGCTTGTTCCTCTTGTGCAATGGCTCTCTAGCCCAGCAGCTATTAGGCCAGAGCACTAGTCAATGGCAGAGTTCTCGTCGTGGAAGTCCAAGAGAATGCAGGTTCGATAGGTTGCAAGCATTTGAGCCAATTCGGAGTGTGAGGTCTCAAGCTGGCACAACTGAGTTCTTCGATGTCTCTAATGAGCAATTTCAATGTACCGGAGTATCTGTTGTCCGTCGAGTTATTGAACCTAGAGGCCTTCTACTACCCCATTACACTAATGGTGCATCTCTAGTATATATCATCCAAGGTTCGTGCAACAATTTAAGTGCATAATGAATTAATGATCAGCTTCCATGTTTATATTGCTTGTAATTA…
WT	NA	NA	NA	Glutelin	24	GluA.2	NA	NA	ATGGCATCCATAAATCGCCCCATAGTTTTCTTCACAGTTTGCTTGTTCCTCTTGTGCGATGGCTCCCTAGCCCAGCAGCTATTAGGCCAGAGCACTAGTCAATGGCAGAGTTCTCGTCGTGGAAGTCCGAGAGGATGTAGATTTGATAGGTTGCAAGCATTTGAGCCAATTCGGAGTGTGAGGTCTCAAGCTGGCACAACTGAGTTCTTCGATGTCTCTAATGAGTTGTTTCAATGTACCGGAGTATCTGTTGTCCGCCGAGTTATTGAACCTAGAGGCCTACTACTACCCCATTACACTAATGGTGCATCTCTAGTATATATCATCCAAGGTTTGTGTAACAATTTAAGTGCATAATGAATTAATGATTGGCTGCGATATTTACATTGCTTGTAATTA…
WT	NA	NA	NA	Glutelin	25	GluA.2	NA	NA	ATGGCATCCATAAATCGCCCCATAGTTTTCTTCACAGTTTGCTTGTTCCTCTTGTGCGATGGCTCCCTAGCCCAGCAGCTATTAGGCCAGAGCACTAGTCAATGGCAGAGTTCTCGTCGTGGAAGTCCGAGAGGATGTAGATTTGATAGGTTGCAAGCATTTGAGCCAATTCGGAGTGTGAGGTCTCAAGCTGGCACAACTGAGTTCTTCGATGTCTCTAATGAGTTGTTTCAATGTACCGGAGTATCTGTTGTCCGCCGAGTTATTGAACCTAGAGGCCTACTACTACCCCATTACACTAATGGTGCATCTCTAGTATATATCATCCAAGGTTTGTGTAACAATTTAAGTGCATAATGAATTAATGATTGGCTGCGATATTTACATTGCTTGTAATTA…
WT	NA	NA	NA	Glutelin	26	GluA.2	NA	NA	ATGGCATCCATAAATCGCCCCATAGTTTTCTTCACAGTTTGCTTGTTCCTCTTGTGCAATGGCTCTCTAGCCCAGCAGCTATTAGGCCAGAGCACTAGTCAATGGCAGAGTTCTCGTCGTGGAAGTCCAAGAGAATGCAGGTTCGATAGGTTGCAAGCATTTGAGCCAATTCGGAGTGTGAGGTCTCAAGCTGGCACAACTGAGTTCTTCGATGTCTCTAATGAGCAATTTCAATGTACCGGAGTATCTGTTGTCCGTCGAGTTATTGAACCTAGAGGCCTTCTACTACCCCATTACACTAATGGTGCATCTCTAGTATATATCATCCAAGGTTCGTGCAACAATTTAAGTGCATAATGAATTAATGATCAGCTTCCATGTTTATATTGCTTGTAATTA…
WT	NA	NA	NA	Glutelin	27	GluA.2	NA	NA	ATGGCATCCATAAATCGCCCCATAGTTTTCTTCACAGTTTGCTTGTTCCTCTTGTGCAATGGCTCTCTAGCCCAGCAGCTATTAGGCCAGAGCACTAGTCAATGGCAGAGTTCTCGTCGTGGAAGTCCGAGAGGATGTAGATTTGATAGGTTGCAAGCATTTGAGCCAATTCGGAGTGTGAGGTCTCAAGCTGGCACAACTGAGTTCTTCGATGTCTCTAATGAGTTGTTTCAATGTACCGGAGTATCTGTTGTCCGCCGAGTTATTGAACCTAGAGGCCTACTACTACCCCATTACACTAATGGTGCATCTCTAGTATATATCATCCAAGGTTTGTGTAACAATTTAAGTGCATAATGAATTAATGATTGGCTGCGATATTTACATTGCTTGTAATTA…
WT	NA	NA	NA	Glutelin	28	GluA.3	NA	NA	GGTTGCAAGCATTTGAGCCGATTCGCACTGTAAGGTCCCAAGCTGGTACAACTGAGTTTTTTGATGTCTCTAATGAGTTGTTTCAATGTACTGGAGTATTTGTTGTCCGTCGAGTTATCGAACCTAGAGGTCTTCTGTTACCTCACTACTCCAATGGAGCAACTTTGGTATATGTCATCCAAGGTTTGTGATTACATTTAAGTATATATTGATTAATCCTTGTACTTATATCATTTTATTAACATGGCAATCCACACTTGCAGGCAGAGGTATAACAGGACCAACTTTCCCAGGATGTCCTGAGACCTATCAACAACAGTTTCAGCAATCCGAGCAAGACCAACAATTGGAAGGCCAAAGCCAAAGCCATAAATTTAGAGATGAACATCAAAAGATCCA…
WT	NA	NA	NA	Glutelin	29	GluA.2	NA	NA	GGTTGCAAGCATTTGAGCCAATTCGGAGTGTGAGGTCTCAAGCTGGCACAACTGAGTTCTTCGATGTCTCTAATGAGTTGTTTCAATGTACCGGAGTATCTGTTGTCCGCCGAGTTATTGAACCTAGAGGCCTACTACTACCCCATTACACTAATGGTGCATCTCTAGTATATATCATCCAAGGTTTGTGTAACAATTTAAGTGCATAATGAATTAATGATTGGCTGCGATATTTACATTGCTTGTAATTAACATGCATGCCATACTTTCAGGGAGAGGTATAACAGGGCCGACTTTCCCAGGCTGTCCTGAGACCTACCAGCAGCAGTTCCAACAATCAGGGCAAGCCCAATTGACCGAAAGTCAAAGCCAAAGCCATAAGTTCAAGGATGAACATCA…
WT	NA	NA	NA	Glutelin	30	GluA.3	NA	NA	GGTTGCAAGCATTTGAGCCGATTCGCACTGTAAGGTCCCAAGCTGGTACAACTGAGTTTTTTGATGTCTCTAATGAGTTGTTTCAATGTACTGGAGTATTTGTTGTCCGTCGAGTTATCGAACCTAGAGGTCTTCTGTTACCTCACTACTCCAATGGAGCAACTTTGGTATATGTCATCCAAGGTTTGTGATTACATTTAAGTATATATTGATTAATCCTTGTACTTATATCATTTTATTAACATGGCAATCCACACTTGCAGGCAGAGGTATAACAGGACCAACTTTCCCAGGATGTCCTGAGACCTATCAACAACAGTTTCAGCAATCCGAGCAAGACCAACAATTGGAAGGCCAAAGCCAAAGCCATAAATTTAGAGATGAACATCAAAAGATCCA…
WT	NA	NA	NA	Prolamin	1	pro13b.11, 12 & 13	NA	NA	ATGAAGATCATTTTCGTATTTGCTCTCCTTGCTATTGCTGCATGCAGCGCCTCTGCGCAGTTTGATGTTTTAGGTCAAAGTTATAGGCAATATCAGCTGCAGTCGCCTGTCCTGCTACAGCAACAGGTGCTTAGCCCATATAATGAGTTCGTAAGGCAGCAGTATGGCATAGCGGCAGGCCCCTTCTTGCAATCAGCTGCGTTTCAACTGAGAAACAACCAAGTCTGGCAACAGCTCGGGCTGGTGAGGCAACAATCTCACTATCAGGACATTAACATTGTTCAGGCCATAGCGCAGCAACTACACCTACAGCAGTTTGGCGATCTCTACATTGACCGGAATCTGGCTCAAGCTCAAGCACTGTTGGCTTTTAACTTGCCATCTACATATGGTATCTAC…
WT	NA	NA	NA	Prolamin	2	pro13a.2	NA	NA	ATGAAGATCATTTTCGTCTTTGCTCTCCTTGCTATTGTTGCATGCAACGCTTCTGCACGGTTTGATGCTCTTAGTCAAAGTTATAGACAATATCAACTACAATCGCATCTCCTGCTACAGCAACAAGTGCTCAGCCCATGCAGTGAGTTCGTAAGGCAACAGCATAGCATAGTGGCAACCCCCTTCTGGCAACCAGCTACGTTTCAATTGATAAACAACCAAGTCATGCAGCAACAGTGTTGCCAACAGCTCAGGCTGGTAGCGCAACAATCTCACTACCAGGCCATTAGTAGCGTTCAGGCGATTGTGCAGCAACTACAGCTGCAGCAGGTCGGTGTTGTCTACTTTGATCAGACTCAAGCTCAAGCTCAAGCTTTGCTGGCCTTAAACTTGCCATCC…
WT	NA	NA	NA	Prolamin	3	pro13b.4	NA	NA	ATGAAGATCATTTTCGTCTTTGCTCTCCTTGCTATTGCTGCATGCAGCGCCACTGCGCAGTTTGATGTTTTAGGTCAAAATATTAGGCAATATCAGGTGCAGTCGCCTCTCCTGCTACAGCAACAGGTGCTTAGCCTATATAATGAGTTCGTAAGGCAGTAGTATAGCATTGCGGCAAGCCCCTTCTTGCAATCAGCTGTGTTTCAAGTGAGAAACAACCAAGTCTTGCAACAGCTCAGGCTGGTGGCGCAACAATCTCACTACCAGGACATTAACGTTGTCCAGGCCATAGCGCAGCAGCTACACCTACAGCAGTTTGGCGATCTCTACATTGACCGGAATCTGGCTCAAGCTCAAGCACTGTTGGCTTTTAACTTGCCATCTACATATGGTATCTAC…
WT	NA	NA	NA	Prolamin	4	pro13a.2	NA	NA	ATGAAGATCATTTTCGTATTTGCTCTCCTTGCTATTGCTGCATGCAGCGCCACTGCGCAGTTTGATGTTTTAGGTCAAAATATTAGGCAATATCAACTACAATCGCATCTCCTGCTACAGCAACAAGTGCTCAGCCCATGCAGTGAGTTCGTAAGGCAACAGCATAGCATAGTGGCAACCCCCTTCTGGCAACCAGCTACGTTTCAATTGATAAACAACCAAGTCATGCAGCAACAGTGTCGCCAACAGCTCAGGCTGGTAGCGCAACAATCTCACTACCAGGCCATTAGTAGCGTTCAGGCGATTGTGCAGCAACTACAGCTGCAGCAGGTCGGTGTTGTCTACTTTGATCAGACTCAAGCTCAAGCTCAAGCTTTGCTGGCCTTAAACTTGCCATCC…
WT	NA	NA	NA	Prolamin	5	pro13b.3	NA	NA	ATGAAGATCATTTTCGTATTTGCTCTCCTTGCTATTGCTGCATGCAGCGCCACAGCGCAGTTTGATGTTTTAGGTCAAAATATTAGGCAATATCAGGTGCAGTCGCCTCTCCTGCTACAGCAACAGGTACTTAGCCTATATAATGAGTTCGTAAGGCAGCAGTATAGCATTGCGGCAAGCCCCTTCTTGCAATCAGCTGTGTTTCAACTGAGAAACAACCAAGTCTTGCAACAGCTCAGGCTGGTGGCGCAACAATCTCACTACCAGGACATTAACGTTGTCCAGGCCGTAGCGCAGCAGCTACACCTACAGCAGTTTGGCGATCTCTACATTGACCGGAATCTGGCTCAAGCTCAAGCACTGTTGGCTTTTAACTTGCCATCTACATATGGTATCTAC…
WT	NA	NA	NA	Prolamin	6	pro13b.4	NA	NA	ATGAAGATCATTTTCGTATTTGCTCTCCTTGCTATTGCTGCATGCAGCGCCACTGCGCAGTTTGATGTTTTAGGTCAAAATATTAGGCAATATCAGGTGCAGTCGCCTCTCCTGCTACAGCAACAGGTGCTTAGCCTATATAATGAGTTCGTAGGGCAGCAGTATAGCATTGCGGCAAGCCCCTTCTTGCAATCAGCTGTGTTTCAAGTGAGAAACAACCAAGTCTTGCAACAGCTCAGGCTGGTGGCGCAACAATCTCACTACCAGGACATTAATGTTGTCCAGGCCATAGCGCAGCAGCTACACCTACAGCAGTTTGGCGATCTCTACATTGACCGGAATCTGGCTCAAGCTCAAGCACTGTTGGCTTTTAACTTGCCATCTACATATGGTATCTAC…
WT	NA	NA	NA	Prolamin	7	pro13b.2	NA	NA	ATGAAGATCATTTTCGTATTTGCTCTCCTTGCTATTGCTGCATGCAGCGCCACTGCGCAGTTTGATGTTTTAGGTCAAAATATTAGGCAATATCAGGTGCAGTCGCCTCTCCTGCTACAGCAACAGGTGCTTAGCCCATATAATGAGTTCGTAAGGCAGCAGTATAGCATTGCGGCAAGCACCTTCTTGCAATCAGCTGCGTTTCAACTGAGAAACAACCAAGTCTTGCAACAGCTCAGGCTGGTGGCGCAACAATCTCACTACCAGGACATTAACGTTGTCCAGGCCATAGCGCACCAGCTACACCTCCAGCAGTTTGGCAATCTCTACATTGACCGGAATCTGGCTCAAGCTCAAGCACTGTTGGCTTTTAACTTGCCATCTACATATGGTATCTAC…
WT	NA	NA	NA	Prolamin	8	pro13b.3	NA	NA	ATGAAGATCATTTTCGTATTTGCTCTCCTTGCTATTGCTGCATGCAGCGCCACAGCGCAGTTTGATGTTTTAGGTCAAAATATTAGGCAATATCAGGTGCAGTCGCCTCTCCTGCTACAGCAACAGGTGCTTAGCCTATATAATGAGTTCGTAAGGCAGCAGTATAGCATTGCGGCAAGCCCCTTCTTGCAATCAGCTGTGTTTCAACTGAGAAACAACCAAGTCTTGCAACAGCTCAGGCTGGTGGCGCAACAATCTCACTACCAGGACATTAACGTTGTCCAGGCCATAGCGCAGCAGCTACACCTCCAGCAGTTTGGCGATCTCTACATTGACCGGAATCTGGCTCAAGCGCAAGCACTGTTGGCTTTTAACTTGCCATCTACATATGGTATCTAC…
WT	NA	NA	NA	Prolamin	9	pro13a.1	NA	NA	ATGAAGATCATTTTCGTATTTGCTCTTCTTGCTATTGCTGCAAGCAGCGCCTCTGCGCAGTTTGATGTTTTAGGTCAAAGTTATAGGCAATATCAACTACAGTCGCATCTCCTACTACAGCAACAAGTGCTCAGCCCATGCAGTGAGTTCGTAAGGCAACAGTATAGCATAGTGGCAACCCCCTTCTGGCAACCAGCTACGTTTCAATTGATAAACAACCAAGTCATGCAGCAGCAGTGTTGCCAACAGTTCAGGCTGGTAGTACAACAATCTCACTACCGGGCCATTAGTATTGTTCAAGCGATTGTGCAACAGCTACAACTGCAGCAATTTAGTGGTGTCTACTTTGATCAGACTCAAGCTCAAGCCCAAACTCTGTTGACCTTCAACTTGCCATCC…
WT	NA	NA	NA	Prolamin	10	pro13b.4	NA	NA	ATGAAGATCATTTTCGTCTTTGCTCTCCTTGCTATTGCTGCATGCAGCGCCACCGCGCAGTTTGATGTTTTAGGTCAAAATATTAGGCAATATCAGGTGCAGTCGCCTCTCCTGCTACAGCAACAGGTGCTTAGCCCATATAATGAGTTCGTAAGGCAGCAGTATAGCATTGCGGCAAGCACCTTCTTGCAATCAGCTGCGTTTCAACTGAGAAACAACCAAGTCTTGCAACAGCTCAGGCTGGTGGCGCAACAATCTCACTACCAGGACATTAACGTTGTCCAGGCCATAGCGCAGCAGCTACACCTACAGCAGTTTGGCGATCTCTACATTGACCGGAATCTGGCTCAAGCTCAAGCACTGTTGGCTTTTAACTTGCCATCTACATATGGTATCTAC…
WT	NA	NA	NA	Prolamin	11	pro13a.1	NA	NA	ATGAAGATCATTTTCGTATTTGCTCTCCTTGCTATTGCTGCATGCAGCGCCTCTACGCAGTTTGATGCTGTTACTCATGTTTACAGGCAATATCAGCTGCAGCCGCATCTCATGCTGCAGCAACAGATGCTTAGCCCATGCGGTGAGTTCGTAAGGCAGCAGTGCAGCACAGTGGAAATCCCCTTCTTCCAATCACCCGTGTTTCAGCTGAGAAACTGCCAAGTCATGCAGCAGCAGTGCTGCCAACAGCTCAGGATGATCGCGCAACAGTCTCACTGCCAGGCCGTTAGCAGTGTTCAGGTGATTGTGCAGCAGCTACAGCTACAACAGTTTACTGGCATCAACTTCGATCAGACTCAAGCTCTAGCCCAAGCTATGTTGGCCCTAAACTTGCCGTTA…
WT	NA	NA	NA	Prolamin	12	pro13b.3	NA	NA	ATGAAGATCATTTTCGTCTTTGCTCTCCTTGCTATTGCTGCATGCAGCGCCACAGCGCAGTTTGATGTTTTAGGTCAAAATATTAGGCAATATCAGGTGCAGTCGCCTCTCCTGCTACAGCAACAGGTGCTTAGCCTATATAATGAGTTCGTAAGGCAGCAGTATAGCATTGCGGCAAGCCCCTTCTTGCAATCAGCTGTGTTTCAACTGAGAAACAACCAAGTCTTGCAACAGCTCAGGCTGGTGGCGCAACAATCTCACTACCAGGACATTAACGTTGTCCAGGCCATAGCGCAGCAGCTACACCTCCAGCAGYTTGGCGATCTCTACATTGACCGGAATCTGGCTCAAGCGCAAGCACTGTTGGCTTTTAACTTGCCATCTACATATGGTGTCTAC…
WT	NA	NA	NA	Prolamin	13	pro13a.1	NA	NA	ATGAAGATCATTTTCTTATTTGCTCTCCTTGCTATTGTTGCATGCAATGCCTCTGCGCGGTTTGATCCTCTTAGTCAAAGTTATAGGCAATATCAACTACAGTCGCATCTCCTACTACAGCAACAAGTGCTCAGCCCATGCAGTGAGTTCGTAAGGCAACAGTATAGCATAGTGGCAACCCCCTTCTGGCAACCAGCTACGTTTCAATTGATAAACAACCAAGTCATGCAGCAGCAGTGTTGCCAACAGCTCAGGCTGGTAGCACAACAATCTCACTACCAGGCCATTAGTATTGTTCAAGCGATTGTGCAACAGCTACAACTGCAGCAATTTAGTGGTGTCTACTTTGATCAGACTCAAGCTCAAGCCCAAACTCTGTTGACCTTCAACTTGCCATCC…
WT	NA	NA	NA	Prolamin	14	pro13b.3	NA	NA	ATGAAGATCATTTTCGTCTTTGCTCTCCTTGCTATTGCTGCATGCAGCGCCACAGCGCAGTTTGATGTTTTAGGTCAAAATATTAGGCAATATCAGGTGCAGTCGCCTCTCCTGCTACAGCAACAGGTGCTTAGCCTATATAATGAGTTCGTAAGGCAGCAGTATAGCATTGCGGCAAGCCCCTTCTTGCAATCAGCTGTGTTTCAACTGAGAAACAACCAAGTCTTGCAACAGCTCAGGCTGGTGGCGCAACAATCTCACTACCAGGACATTAACGTTGTCCAGGCCATAGCGCAGCAGCTACACCTCCAGCAGTTTGGCGATCTCTACATTGACCGGAATCTGGCTCAAGCGCAAGCACTGTTGGCTTTTAACTTGCCATCTACATATGGTATCTAC…
WT	NA	NA	NA	Prolamin	15	pro13b.11, 12 & 13	NA	NA	ATGAAGATCATTTTCGTCTTTGCTCTCCTTGCTATTGCTGCATGCAGCGCCTCTGCGCAGTTTGATGTTTTAGGTCAAAGTTATAGGCAATATCAGCTGCAGTCGCCTGTCCTGCTACAGCAACAGGTGCTTAGCCCATATAATGAGTTCGTAAGGCAGCAGTATGGCATAGCGGCAGGCCCCTTCTTGCAATCAGCTGCGTTTCAACTGAGAAACAACCAAGTCTGGCAACAGCTCGGGCTGGTGAGGCAACAATCTCACTATCAGGACATTAACATTGTTCAGGCCATAGCGCAGCAACTACAACTCCAGCAGTTTGGTGATCTCTACTTTGATCGGAATCTGGCTCAAGCTCAAGCACTGTTGGCTTTTAACGTGCCATCTAAATATAGGATCTAC…
WT	NA	NA	NA	Prolamin	16	pro13a.3	NA	NA	ATGAAGATCATTTTCTTATTTGCTCTCCTTGCTATTGCTGCATGCAGCGCCTCTACGCAGTTTGATGYTGTTACTCATGTTTACAGGCAATATCAGCTGCAGCCGCATCTCATGCTGCAGCAACAGATGCTTAGCCCATGCGGTGAGTTCGTAAGGCAGCAGTGCAGCACAGTGGAAATCCCCTTCTTCCAATCACCCGTGTTTCAGCTGAGAAACTGCCAAGTCATGCAGCAGCAGTGCTGCCAACAGCTCAGGATGATCGMGCAACAGTCTCACTGYCAGGCCGTTAGCAGTGTTCAGGTGATTGTGCAGCAGCTACAGCTACAACAGTTTACTGGCATCAACTTTGATCAGACTCAAGCTCTAGCCCAAGCTATGTTGGCCCTAAACTTGCCGTTA…
WT	NA	NA	NA	Prolamin	17	pro13b.1	NA	NA	ATGAAGATCATTTTCGTATTTGCTCTCCTTGCTATTGCTGCATGCAGCGCCACTGCGCAGTTTGATGTTTTAGGTCAAAATATTAGGCAATATCAGGTGCAGTCGCCTCTCCTGCTACAGCAACAGGTGCTTAGCCCATATAATGAGTTCGTAAGGCAGCAGTATAGCATTGCGGCAAGCACCTTCTTGCAATCAGCTGCGTTTCAACTGAGAAACAACCAAGTCTTGCAACAGCTCAGGCTGGTGGCGCAACAATCTCGCTACCAGGACATTAACGTTGTCCAGGCCATAGCGCACCAGCTACACCTCCAGCAGTTTGGCAATCTCTACATTGACCGGAATCTGGCTCAAGCTCAAGCACTGTTGGCTTTTAACTTGCCATCTACATATGGTATCTAC…
WT	NA	NA	NA	Prolamin	18	pro13a.1	NA	NA	ATGAAGATCATTTTCGTATTTGCTCTCCTTGCTATTGTTGCATGCAATGCCTCTGCGCGGTTTGATCCTCTTAGTCAAAGTTATAGGCAATATCAACTACAGTCGCATCTCCTACTACAGCAACAAGTGCTCAGCCCATGCAGTGAGTTCGTAAGGCAACAGTATAGCATAGTGGCAACCCCCTTCTGGCGACCAGCTACGTTTCAATTGATAAACAACCAAGTCATGCAGCAGCAGTGTTGCCAACAGCTCAGGCTGGTAGCACAACAATCTCACTACCAGGCCATTAGTATTGTTCAAGCGATTGTGCAACAGCTACAACTGCAGCAATTTAGTGGTGTCTACTTTGATCAGACTCAAGCTCAAGCCCAAACTCTGTTGACCTTCAACTTGCCATCC…
WT	NA	NA	NA	Prolamin	19	pro13b.7	NA	NA	ATGAAGATCATTTTCGTATTTGTTACTGCTGCTAGCTTCTCGGCCACCGGTGTGCAATGGCGGCAAAGCAATCAAGAAGAGCAGCTCAACAATGAGCTCATCTATCACTAGCTAGCTCGGCGCAGTGAGGTGACGGGTTAAGAGCAGGGTGCAGTGTGCAGTGGCAGTGCAGAGCTCGGGGTTTTGCTTTCCTTTGGGCTGTGATGGATCATTTTCCATCACATCAATCTGTCGTACACATATAGGCGGTGTCTGGTACTGA
WT	NA	NA	NA	Prolamin	20	pro13a.3	NA	NA	ATGAAGATCATTTTCGTCTTTGCTCTCCTTGCTATTGCTGCATGCAGCGCCTCTACGCAGTTTGATGCTGTTACTCATGTTTACAGGCAATATCAGCTGCAGCCGCATCTCATGCTGCAGCAACAGATGCTTAGCCCATGCGGTGAGTTCGTAAGGCAGCAGTGCAGCACAGTGGAAATCCCCTTCTTCCAATCACCCGTGTTTCAGCTGAGAAACTGCCAAGTCATGCAGCAGCAGTGCTGCCAACAGCTCAGGATGATCGCGCAACAGTCTCACTGCCAGGCCGTTAGCAGTGTTCAGGTGATTGTGCAGCAGCTACAGCTACAACAGTTTACTGGCATCAACTTCGATCAGACTCAAGCTCTAGCCCAAGCTATGTTGGCCCTAAACTTGCCGTTA…
WT	NA	NA	NA	Prolamin	21	pro13a.1	NA	NA	ATGAAGATCATTTTCTTATTTGCTCTCCTTGCTATTGTTGCATGCAATGCCTCTGCGCGGTTTGATCCTCTTAGTCAAAGTTATAGGCAATATCAACTACAGTCGCATCTCCTACTACAGCAACAAGTGCTCAGCCCATGCAGTGAATTCGTAAGGCAACAGTATAGCATAGTGGCAACCCCCTTCTGGCAACCAGCTACGTTTCAATTGATAAACAACCAAGTCATGCAGCAGCAGTGTTGCCAACAGCTCCGGCTGGTAGCACAACAATCTCACTACCAGGCCATTAGTATTGTTCAAGCGATTGTGCAACAGCTACAACTGCAGCAATTTAGTGGTGTCTGCTTTGATCAGACTCAAGCTCAAGCCCAAACTCTGTTGACCTTCAACTTGCCATCC…
WT	NA	NA	NA	Prolamin	22	pro13a.1	NA	NA	ATGAAGATCATTTTCGTATTTGCTCTCCTTGCTATTGTTGCATGCAATGCCTCTGCGCGGTTTGATCCTCTTAGTCAAAGTTATAGGCAATATCAACTACAGTCGCATCTCCTACTACAGCAACAAGTGCTCAGCCCATGCAGTGAGTTCGTAAGGCAACAGTATAGCATAGTGGCAACCCCCTTCTGGCAACCAGCTACGTTTCAATTGATAAACAACCAAGTCATGCAGCAGCAGTGTTGCCAACAACTCAGGCTGGTAGCACAACAATCTCACTACCAGGCCATTAGTATTGTTCAAGCGATTGTGCAACAGCTACAACTGCAGCAATTTAGTGGTGTCTACTTTGATCAGACTCAAGCTCAAGCCCAAACTCTGTTGACCTTCAACTTGCCATCC…
WT	NA	NA	NA	Prolamin	23	pro13a.1	NA	NA	ATGAAGATCATTTTCGTATTTGCTCTCCTTGCTATTGTTGCATGCAATGCCTCTGCGCGGTTTGATCCTCTTAGTCAAAGTTATAGGCAATATCAACTACAGTCGCATCTCCTACTACAGCAACAAGTGCTCAGCCCATGCAGTGAGTTCGTAAGGCAACAGTATAGCATAGTGGCAACCCCCTTCTGGCAACCAGCTACGTTTCAATTGATAAACAACCAAGTCATGCAGCAGCAGTGTTGCCAACAGCTCAGGCTGGTAGCACAACAATCTCACTACCAGGCCATTAGTATTGTTCAAGCGATTGTGCAACAGCTACAACTGCAGCAATTTAGTGGTGTCTACTTTGATCAGACTCAAGCTCAAGCCCAAACTCTGTTGACCTTCAACTTGCCATCC…
WT	NA	NA	NA	Prolamin	24	pro13b.11, 12 & 13	NA	NA	ATGAAGATCATTTTCGTCTTTGCTTGCTATTGCTGCATGCAGCGACTCTGCGCAGTTTGATGTTTTAGGTCAAAGTTATAGGCAATATCAGCTGCAGTCGCTTCTCCTGCTACAGCAACAGGTGCTTAGCCCATATAATGAGTTCGTAATACAGCAGTATGGCACAGCGGCAAGCCCCTTCTTGCGATCAGCTGCGTTTCAACTAAGAAACAACCAAGTCTTTCAACAGCTCGGGCTGGTGCGCAACAATCTCACTATCAGGACATTAACATTGTTCAGGCCATAGCGCAGCAGCTACAACTCCAGCAGTTTGGTGATCTCTACTTTGATCGGAATCTGGCTCAAGCTCAAGCTCTATTGGCTTTTAACGTGCCATCTACATATGGTATCTACCC
WT	NA	NA	NA	Prolamin	25	pro13b.19	NA	NA	ATGAAGATCATTTTCGTATTTGCTCTTCTTGCTATTGCTGCTTGCAGCGCCTCTGCGCAGTTTGATGTTTTAGGTCAAAGTTATAGGCAATATCAGCTGCAGTCGCCTCTCCTGCTACAGCAACAGGTTCTTAGCCCATATAATGAGTTCGTAAGGCAGGAGTATGGCATAGCGGCAAGCCCCTTATTGCAATCAGCTGCGTTTCAACTGAGAAACAACCAAGTCTGGCAACAGCTCAGGCTGGTGGCGCAACAGTCTCACTATCAGGATATTAAAATTGTTCAGGCCATAGCGCAGCAGCTGCAACTCCAGCAGTTTGATGATCTCTACTTTGATCGGAATCTGGCTCAAGCTCAAGCTCAAGCTCTGTTGGCTTTGAACTTGCCATCTACATATGGT…
WT	NA	NA	NA	Prolamin	26	pro13b.11, 12 & 13	NA	NA	ATGAAGATCATTTTCGTCTTTGCTCTCCTTGCTATTGCTGCATGCAACGCCTCTGCGTAGTTTGATGTTTTAGGTCAAAGTTATAGGCAATATCAGCTGCAGTCACCTCTCCTACTACAACAACAGGTGCTTAGCCCATATAATGACTTCATAAGGCAGCAATACGGCATAGCGGCAAGCCCCTTCTTGCAATCAGCTGCGTTTAAACTGAGAAATAACCAAGTCTGGCAACAGCTCGTGCTGATGGCGCAACAATCTCACTATCAGGACATTAACATTGTTCAGGCCATAGCGCAGCAGCTATAACTCCAGCAGTTTGGTGATCTCTACTTTGATCGGAATCTGGCTCAAGCTCAACCTCTGTTGGCTTTTAACGTGCCATCTACATATGGTATCTAC…
WT	NA	NA	NA	Prolamin	27	pro13b.1	NA	NA	ATGAAGATCATTTTCGTCTTTGCTCTCCTTGCTATTGCTGCATGCAGCGCCACTGCGCAGTTTGATGTTTTAGGTCAAAATATTAGGCAATATCAGGTGCAGTCGCCTCTCCTGCTACAGCAACAGGTGCTTAGCCCATATAATGAGTTCGTAAGGCAGCAGTATAGCATTGCGGCAAGCACCTTCTTGCAATCAGCTGCGTTTCAACTGAGAAACAACCAAGTCTTGCAACAGCTCAGGCTGGTGGCGCAACAATCTCACTACCAGGACATTAACGTTGTCCAGGCCATAGCGCACCAGCTACACCTCCAGCAGTTTGGCAATCTCTACATTGACCGGAATCTGGCTCAAGCTCAAGCACTGTTGGCTTTTAACTTGCCATCTACATATGGTATCTAC…
WT	NA	NA	NA	Prolamin	28	pro13b.11, 12 & 13	NA	NA	ATGAAGATCATTTTCTTCTTTGCTCTCCTTGCTATTGCTGCATGCAACGCCTCTGCGTAGTTTGATGTTTTAGGTCAAAGTTATAGGCAATATCAGCTGCAGTCACCTCTCCTACTACAACAACAGGTGCTTAGCCCATATAATGACTTCATAAGGCAGCAATACGGCATAGCGGCAAGCCCCTTCTTGCAATCAGCTGCGTTTAAACTGAGAAATAACCAAGTCTGGCAACAGCTCGTGCTGATGGCGCAACAATCTCACTATCAGGACATTAACATTGTTCAGGCCATAGCGCAGCAGCTATAACTCCAGCAGTTTGGTGATCTCTACTTTGATCGGAATCTGGCTCAAGCTCAACCTCTGTTGGCTTTTAACGTGCCATCTAGATATGGTATCTAC…
WT	NA	NA	NA	Prolamin	29	pro13a.2	NA	NA	ATGAAGATCATTTTCGTATTTGCTCTCCTTGCTATTGTTGCATGCAACGCTTCTGCACGGTTTGATGCTCTTAGTCAAAGTTATAGACAATATCAACTACAATCGCATCTCCTGCTACAGCAACAAGTGCTCAGCCCATGCAGTGAGTTCGTAAGGCAACAGCATAGCATAGTGGCAACCCCCTTCTGGCAACCAGCTACGTTTCAATTGATAAACAACCAAGTCATGCAGCAACAGTGTTGCCAACAGCTCAGGCTGGTAGCGCAACAATCTCACTACCAGGCCATTAGTAGCGTTCAGGCGATTGTGCAGCAACTACAGCTGCAGCAGGTCGGTGTTGTCTACTTTGATCAGACTCAAGCTCAAGCTCAAGCTTTGCTGGCCTTAAACTTGCCATCC…
WT	NA	NA	NA	Prolamin	30	pro13a.3	NA	NA	ATGAAGATCATTTTCGTATTTGCTCTCCTTGCTATTGCTGCATGCAGCGCCTCTACGCAGTTTGATGCTGTTACTCATGTTTACAGGCAATATCAGCTGCAGCCGCATCTCATGCTGCAGCAACAGATGCTTAGCCCATGCGGTGAGTTCGTAAGGCAGCAGTGCAGCACAGTGGAAATCCCCTTCTTCCAATCACCCGTGTTTCAGCTGAGAAACTGCCAAGTCATGCAGCAGCAGTGCTGCCAACAGCTCAGGATGATCGCGCAACAGTCTCACTGCCAGGCCGTTAGCAGTGTTCAGGTGATTGCGCAGCAGCTACAGCTACAACAGTTTACTGGCATCAACTTCGATCAGACTCAAGCTCTAGCCCAAGCTATGTTGGCCCTAAACTTGCCGTTA…
WT	NA	NA	NA	Prolamin	31	pro13a.3	NA	NA	ATGAAGATCATTTTCTTCTTTGCTCTCCTTGCTATTGCTGCATGCAGCGCCTCTACGCAGTTTGATGCTGTTACTCATGTTTACAGGCAATATCAGCTGCAGCCGCATCTCATGCTGCAGCAACAGATGCTTAGCCCATGCGGTGAGTTCGTAAGGCAGCAGTGCAGCACAGTGGAAATCCCCTTCTTCCAATCACCCGTGTTTCAGCTGAGAAACTGCCAAGTCATGCAGCAGCAGTGCTGCCAACAGCTCAGGATGATCGCGCAACAGTCTCACTGCCAGGCCGTTAGCAGTGTTCAGGTGATTGTGCAGCAGCTACAGCTACAACAGTTTACTGGCATCAACTTCGATCAGACTCAAGCTCTAGCCCAAGCTATGTTGGCCCTAAACTTGCCGTTA…
WT	NA	NA	NA	Prolamin	32	pro13b.1	NA	NA	ATGAAGATCATTTTCGTCTTTGCTCTCCTTGCTATTGCTGCATGCAGCGCCACTGCGCAGTTTGATGTTTTAGGTCAAAATATTAGGCAATATCAGGTGCAGTCGCCTCTCCTGCTACAGCAACAGGTGCTTAGCCCATATAATGAGTTCGTAAGGCAGCAGTATAGCATTGCGGCAAGCACCTTCTTGCAATCAGCTGCGTTTCAACTGAGAAACAACCAAGTCTTGCAACAGCTCAGGCTGGTGGCGCAACAATCTCACTACCAGGACATTAACGTTGTCCAGGCCATAGCGCACCAGCTACACCTCCAGCAGTTTGGCAATCTCTACATTGACCGGAATCTGGCTCAAGCTCAAGCACTGTTGGCTTTTAACTTGCCATCTACATATGGTATCTAC…
WT	NA	NA	NA	Prolamin	33	pro13a.1	NA	NA	ATGAAGATCATTTTCGTCTTTGCTCTCCTTGCTATTGTTGCATGCAATACCTCTGCGCGGTTTGATCCTCTTAGTCAAAGTTATAGGCAATATCAACTACAGTCGCATCTCCTACTACAGCAACAAGTGCTCAGCCCATGCAGTGAGTTCGTAAGGCAACAGTATAGCATAGTGGCAACCCCCTTCTGGCAACCAGCTACGTTTCAATTGATAAACAACCAAGTCATGCAGCAGCAGTGTTGCCAACAGCTCAGGCTGGTAGCACAACAATCTCACTACCAGGCCATTAGTATTGTTCAAGCGATTGTGCAACAGCTACAACTGCAGCAATTTAGTGGTGTCTACTTTGATCAGACTCAAGCTCAAGCCCAAACTCTGTTGACCTTCAACTTGCCATCC…
WT	NA	NA	NA	Prolamin	34	pro13a.1	NA	NA	ATGAAGATCATTTTCGTCTTTGCTCTCCTTGCTATTGTTGCATGCAATGCCTCTGCGCGGTTTGATCCTCTTAGTCAAAGTTATAGGCAATATCAACTACAGTCGCATCTCCTACTACAGCAACAAGTGCTCAGCCCATGCAGTGAGTTCGTAAGGCAACAGTATAGCATAGTGGCAACCCCCTTCTGGCAACCAGCTACGTTTCAATTGATAAACAACCAAGTCATGCAGCAGCAGTGTTGCCAACAGCTCAGGCTGGTAGCACAACAATCTCACTACCAGGCCATTAGTATTGTTCAAGCGATTGTGCAACAGCTACAACTGCAGCAATTTAGTGGTGTCTACTTTGATCAGACTCAAGCTCAAGCCCAAACTCTGTTGACCTTCAACTTGCCATCC…
WT	NA	NA	NA	Prolamin	35	pro13b.3	NA	NA	ATGAAGATCATTTTCTTCTTTGCTCTCCTTGCTATTGCTGCATGCAGCGCCACAGCGCAGTTTGATGTTTTAGGTCAAAATATTAGGCAATATCAGGTGCAGTCGCCTCTCCTGCTACAGCAACAGGTGCTTAGCCTATATAATGAGTTCGTAAGGCAGCAGTATAGCATTGCGGCAAGCCCCTTCTTGCAATCAGCTGTGTTTCAACTGAGAAACAACCAAGTCTTGCAACAGCTCAGGCTGGTGGCGCAACAATCTCACTACCAGGACATTAACGTTGTCCAGGCCATAGCGCAGCAGCTACACCTCCAGCAGTTTGGCGATCTCTACATTGACCGGAATCTGGCTCAAGCGCAAGCACTGTTGGCTTTTAACTTGCCATCTACATATGGTATCTAC…
WT	NA	NA	NA	Prolamin	36	pro13b.2	NA	NA	ATGAAGATCATTTTCGTCTTTGCTCTCCTTGCTATTGCTGCATGCAGCGCCACTGCGCAGTTTGATGTTTTAGGTCAAAATATTAGGCAATATCAGGTGCAGTCGCCTCTCCTGCTACAGCAACAGGTGCTTAGCCCATATAATGAGTTCGTAAGGCAGCAGTATAGCATTGCGGCAAGCACCTTCTTGCAATCAGCTGCGTTTCAACTGAGAAACAACCAAGTCTTGCAACAGCTCAGGCTGGTGGCGCAACAATCTCACTACCAGGACATTAACGTTGTCCAGGCCATAGCGCACCAGCTACACCTCCAGCAGTTTGGCAATCTCTACATTGACCGGAATCTGGCTCAAGCTCAAGCACTGTTGGCTTTTAACTTGCCATCTACATATGGTATCTAC…
WT	NA	NA	NA	Prolamin	37	pro13a.3	NA	NA	ATGAAGATCATTTTCTTCTTTGCTCTCCTTGCTATTGCTGCATGCAGCGCCTCTACGCAGTTTGATGCTGTTACTCATGTTTACAGGCAATATCAGCTGCAGCCGCATCTCATGCTGCAGCAACAGATGCTTAGCCCATGCGGTGAGTTCGTAAGGCAGCAGTGCAGCACAGTGGAAATCCCCTTCTTCCAATCACCCGTGTTTCAGCTGAGAAACTGCCAAGTCATGCAGCAGCAGTGCTGCCAACAGCTCAGGATGATCGCGCAACAGTCTCACTGCCAGGCCGTTAGCAGTGTTCAGGTGATTGTGCAGCAGCTACAGCTACAACAGTTTACTGGCATCAACTTCGATCAGACTCAAGCTCTAGCCCAAGCTATGTTGGCCCTAAACTTGCCGTTA…
WT	NA	NA	NA	Prolamin	38	pro13a.1	NA	NA	ATGAAGATCATTTTCGTCTTTGCTCTCCTTGCTATTGTTGCATGCAATGCCTCTGCGCGGTTTGATCCTCTTAGTCAAAGTTATAGGCAATATCAACTACAGTCGCATCTCCTACTACAGCAACAAGTGCTCAGCCCATGCAGTGAGTTCGTAAGGCAACAGTATAGCATAGTGGCAACCCCCTTCTGGCAACCAGCTACGTTTCAATTGATAAACAACCAAGTCATGCAGCAGCAGTGTTGCCAACAGCTCAGGCTGGTAGCACAACAATCTCACTACCAGGCCATTAGTATTGTTCAAGCGATTGTGCAACAGCTACAACTGCAGCAATTTAGTGGTGTCTACTTTGATCAGACTCAAGCTCAAGCCCAAACTCTGTTGACCTTCAACTTGCCATCC…
WT	NA	NA	NA	Prolamin	39	pro13b.19	NA	NA	ATGAAGATCATWTTCGTATTTGCTCTTCTTGCTATTGCTGCTTGCAGCGCCTCTGCGCAGTTTGATGTTTTAGGTCAAAGTTATAGGCAATATCAGCTGCAGTCGCCTCTCCTGCTACAGCAACAGGTTCTTAGCCCATATAATGAGTTCGTAAGGCAGGAGTATGGCATAGCGGCAAGCCCCTTATTGCAATCAGCTGCGTTTCAACTGAGAAACAACCACGTCTGGCAACAGCTCAGGCTGGTGGCGCAACAGTCTCACTATCAGGATATTAAAATTGTTCAGGCCATAGCGCAGCAGCTGCAACTCCAGCAGTTTGATGATCTCTACTTTGATCGGAATCTGGCTCAAGCTCAAGCTCAAGCTCTGTTGGCTTTGAACTTGCCATCTACATATGGT…
WT	NA	NA	NA	Prolamin	40	pro13b.19	NA	NA	ATGAAGATCATTTTCGTCTTTGCTCTCCTTGCTATTGCTGCATGCAGCGCCTCTGCGCAGTTTGATGTTTTAGGTCAAAGTTATAGGCAATATCAGCTGCAGTCGCCTCTCCTGCTACAGCAACAGGTTCTTAGCCCATATAATGAGTTCGTAAGGCAGGAGTATGGCATAGCGGCAAGCCCCTTATTGCAATCAGCTGCGTTTCAACTGAGAAACAACCAAGTCTGGCAACAGCTCAGGCTGGTGGCGCAACAGTCTCACTATCAGGATATTAAAATTGTTCAGGCCATAGCGCAGCAGCTGCAACTCCAGCAGTTTGATGATCTCTACTTTGATCGGAATCTGGCTCAAGCTCAAGCTCAAGCTCTGTTGGCTTTGAACTTGCCATCTACATATGGT…
WT	NA	NA	NA	Prolamin	41	pro13b.20	NA	NA	ATGAAGATCATTTTCGTATTTGCTCTTCTTGCTATTGCTGCAAGCAGCGCCTCTGCGCAGTTTGATGTTTTAGGTCAAAGTTATAGGCAATATCAGCTGCAGTCGCCTCTCCTACTACAGCAACATGTGCTTAGCCCATATAATGAGTTCGTAAGGCAGCAGTATGGCATAGCGGCAAGCCCCTTATCGCAATCAGTTGCATTTCAACTGAGAAATAACCATGTCTGGCAACAGCTCAGGCTGGTGGTGCAACAGTCTCACTATCAGGATATTAACATTGTTCAGGCCATAGCGCAGCAGCTACAACTCCAGCAGTTTGATGATCTCTACTTTGGTCGGAATCTGGCTCAAGCTCAAGCTCAAGCTCTGTTGGCTTTGAACTTGCCATCTAGATATGGT…
WT	NA	NA	NA	Prolamin	42	pro13b.11, 12 & 13	NA	NA	ATGAAGATCATTTTCGTCTTTGCTTGCTATTGCTGCATGCAGCGACTCTGCGCAGTTTGATGTTTTAGGTCAAGGTTATAGGCAATATCAGCTGCAGTCGCTTCTCCTGCTACAGCAACAGGTGCTTAGCCCATATAATGAGTTCGTAATACAGCAGTATGGCACAGCGGCAAGCCCCTTCTTGCGATCAGCTGCGTTTCAACTAAGAAACAACCAAGTCTTTCAACAGCTCGGGCTGGTGCGCAACAATCTCACTATCAGGACATTAACATTGTTCAGGCCATAGCGCAGCAGCTACAACTCCAGCAGTTTGGTGATCTCTACTTTGATCGGAATCTGGCTCAAGCTCAAGCTCTATTGGCTTTTAACGTGCCATCTACATATGGTATCTACCC
WT	NA	NA	NA	Prolamin	43	pro13b.11, 12 & 13	NA	NA	ATGAAGATCATTTTCGTCTTTGCTCTCCTTGCTATTGCTGCATGCAGCGCCTCTGCGGAGTTTGATGTTTTAGGTCAAAATTATAGGCAATATCAGCTGCAGTCACCTGTCCTGCTACAGCAACAGGTGCTTAGCCCATATAATGAGTTCGTAAGGCAGCAGTATGGCATAGCGGCAAGCCCCTTCTTGCAATCAGCTGCGTTTCAACTGAGAAACAACCAAGTCTGGCAACAGCTCGGGCTGGTGGCGCAACAATCTCACTATCAGGACATTAACATTGTTCAGGCCATAGCGCAGCAGCTACAACTCCAGCAGTTTGGTGATCTCTACTTTGATCGGAATCTGGCTCAAGCTCAAGCTCTGTTGGCTTTTAACGTGCCATCTAGATATGGTATCTAC…
WT	NA	NA	NA	Prolamin	44	pro13a.3	NA	NA	ATGAAGATCATTTTCTTCTTTGCTCTCCTTGCTATTGCTGCATGCAGCGCCTCTACGCAGTGTGATGCTGTTACTCATGTTTACAGGCAATATCAGCTGCAGCCGCATCTCATGCTGCAGCAACAGATGCTTAGCCCRTGCGGTGAGTTCGTAAGGCAGCAGTGCAGCACAGTGGAAATCCCCTTCTTCCAATCACCCGTGTTTCAGCTGAGAAACTGCCAAGTCATGCAGCAGCAGTGCTGCCAACAGCTCAGGATGATCGCGCAACAGTCTCACTGCCAGGCCGTWAGCAGTGTTCAGGTGATTGTGCAGCAGCTACAGCTACAACAGTTTACKGGCATCAACTTCGATCAGACTCAAGCTCTAGCCCAAGCTATGTTGGCCCTAAACTTGCCGTTA…
WT	NA	NA	NA	Prolamin	45	pro13b.11, 12 & 13	NA	NA	ATGAAGATCATTTTCTTATTTGCTTGCTATTGCTGCATGCAGCGACTCTGCGCAGTTTGATGTTTTAGGTCAAAGTTATAGGCAATATCAGCTGCAGTCGCTTCTCCTGCTACAGCAACAGGTGCTTAGCCCATATAATGAGTTCGTAATACAGCAGTATGGCACAGCGGCAAGCCCCTTCTTGCGATCAGCTGCGTTTCAACTAAGAAACAACCAAGTCTTTCAACAGCTCGGGCTGGTGCGCAACAATCTCACTATCAGGACATTAACATTGTTCAGGCCATAGCGCAGCAGCTACAACTCCAGCAGTTTGGTGATCTCTACTTTGATCGGAATCTGGCTCAAGCTCAAGCTCTATTGGCTTTTAACGTGCCATCTACATATGGTATCTACCC
WT	NA	NA	NA	Prolamin	46	pro13b.11, 12 & 13	NA	NA	ATGAAGATCATTTTCGTATTTGCTCTCCTTGCTATTGCTGCATGCAGCGCCTCTGCGCAGTTTGATGTTTTAGGTCAAAGTTATAGGCAATATCAGCTGCAGTCGCCTGTCCTGCTACAGCAACAGGTGCTTAGCCCATATAATGAGTTCGTAAGGCAGCAGTATGGCATAGCGGCAAGCCCCTTCTTGCAATCAGCTGCATTTCAACTGAGAAATAACCAAGTCTGGCAACATCTCGCGCTGGTGGCGCAACAATCTCGCTATCAGGACATTAACATTGTTCAGGCCATAGCGCAGCAGCTACAACTCCAGCAATTTGGTGATCTCTACTTTGATCGGAATCTGGCTCAA
WT	NA	NA	NA	Prolamin	47	pro13b.19	NA	NA	ATGAAGATCATTTTCGTCTTTGCTCTTCTTGCTATTGCTGCTTGCAGCGCCTCTGCGCAGTTTGATGTTTTAGGTCAAAGTTATAGGCAATATCAGCTGCAGTCGCCTCTCCTGCTACAGCAACAGGTTCTTAGCCCATATAATGAGTTCGTAAGGCAGGAGTATGGCATAGCGGCAAGCCCCTTATTGCAATCAGCTGCGTTTCAACTGAGAAACAACCAAGTCTGGCAACAGCTCAGGCTGGTGGCGCAACAGTCTCACTATCAGGATATTAAAATTGTTCAGGCCATAGCGCAGCAGCTGCAACTCCAGCAGTTTGATGATCTCTACTTTGATTGGAATCTGGCTCAAGCTCAAGCTCAAGCTCTGTTGGCTTTGAACTTGCCATCTACATATGGT…
WT	NA	NA	NA	Prolamin	48	pro13a.1	NA	NA	ATGAAGATCATTTTCGTATTTGCTCTCCTTGCTATTGTTGCATGCAATGCCTCTGCGCGGTTTGATCCTCTTAGTCAAAGTTATAGGCAATATCAACTACAGTCGCATCTCCTACTACAGCAACAAGTGCTCAGCCCATGCAGTGAGTTCGTAAGGCAACAGTATAGCATAGTGGCAACCCCCTTCTGGCAACCAGCTACGTTTCAATTGATAAACAACCAAGTCATGCAGCAGCAGTGTTGCCAACAGCTCAGGCTGGTAGCACAACAATCTCACTACCAGGCCATTAGTATTGTTCAAGCGATTGTGCAACAGCTACAACTGCAGCAATTTAGTGGTGTCTACTTTGATCAGACTCAAGCTCAAGCCCAAACTCTGTTGACCTTCAACTTGCCATCC…
WT	NA	NA	NA	Prolamin	49	pro13b.11, 12 & 13	NA	NA	ATGAAGATCATTTTCGTATTTGCTTGCTATTGCTGCATGCAGCGACTCTGCGCAGTTTGATGTTTTAGGTCAAAGTTATAGGCAATATCAGCTGCAGTCGCTTCTCCTGCTACAGCAACAGGTGCTTAGCCCATATAATGAGTTCGTAATACAGCAGTATGGCACAGCGGCAAGCCCCTTCTTGCGATCAGCTGCGTTTCAACTAAGAAACAACCAAGTCTTTCAACAGCTCGGGCTGGTGCGCAACAATCTCACTATCAGGACATTAACATTGTTCAGGCCATAGCGCAGCAGCTACAACTCCAGCAGTTTGGTGATCTCTACTTTGATCGGAATCTGGCTCAAGCTCAAGCTCTATTGGCTTTTAACGTGCCATCTAGATATGGTATCTACCC
WT	NA	NA	NA	Prolamin	50	pro13b.11, 12 & 13	NA	NA	ATGAAGATCATTTTCGTCTTTGCTCTCCTTGCTATTGCTGCATGCAATGCCTCTGCGTAGTTTGATGTTTTAGGTCAAAGTTATAGGCAATATCAGCTGCAGTCACCTCTCCTACTACAACAACAGGTGCTTAGCCCATATAATGACTTCATAAGGCAGCAATACGGCATAGCGGCAAGCCCCTTCTTGCAATCAGCTGCGTTTAAACTGAGAAATAACCAAGTCTGGCAACAGCTCGTGCTGATGGCGCAACAATCTCACTATCAGGACATTAACATTGTTCAGGCCATAGCGCAGCAGCTATAACTCCAGCAGTTTGGTGATCTCTACTTTGATCGGAATCTGGCTCAAGTTCAACCTCTGTTGGCTTTTAACGTGCCATCTAGATATGGTATCTAC…
WT	NA	NA	NA	Prolamin	51	pro13b.20	NA	NA	ATGAAGATCATTTTCTTATTTGCTCTCCTTGCTATTGCTGCATGCAGCGCCTCTGCGCAGTTTGATGTTTTAGGTCAAAGTTATAGGCAATATCAGCTGCAGTCGCCTGTCCTGCTACAGCAACAGGTGCTTAGCCCATATAATGAGTTCGTAAGGCAGGAGTATGGCATAGCGGCAAGCCCCTTATTGCAATCAGCTGCGTTTCAACTGAGAAACAACCAAGTCTGGCAACAGCTCAGGCTGGTGGCGCAACAGTCTCACTATCAGGATATTAAAATTGTTCAGGCCATAGCGCAGCAGCTGCAACTCCAGCAGTTTGATGATCTCTACTTTGATCGGAATCTGGCTCAAGCTCAAGCTCAAGTTCTGTTGGCTTTGAACTTGCCATCTACATATGGT…
WT	NA	NA	NA	Prolamin	52	pro13a.1	NA	NA	ATGAAGATCATTTTCGTCTTTGCTCTCCTTGCTATTGTTGCATGCAATGCCTTTGCGCGGTTTGATCCTCTTAGTCAAAGTTATAGGCAATATCAACTACAGTCGCATCTCCTACTACAGCAACAAGTGCTCAGCCCATGCAGTGAGTTCGTAAGGCAACAGTATAGCATAGTGGCAACCCCCTTCTGGCAACCAGCTACGTTTCAATTGATAAACAACCAAGTAATGCAGCAGCAGTGTTGCCAACAGCTCAGGCTGGTAGCACAACAATCTCACTACCAGGCCATTAGTATTGTTCAAGCGATTGTGCAACAGCTACAACTGCAGCAATTTAGTGGTGTCTACTTTGATCAGACTCAAGCTCAAGCCCAAACTCTGTTGACCTTCAACTTGCCATCC…
WT	NA	NA	NA	Prolamin	53	pro13a.2	NA	NA	TCAGTACCAGACACCGCCAACAGTGGCAATGCTCCTGGGAGCACTATAGTAGTTAGGGTAGATACCACATATGGATGGCAAGTTGAAGGTCAACAGAGTTTGGGCTTGAGCTTGAGTCTGATCAAAGTAGACACCACTAAATTGCTGCAGTTGTAGCTGTTGCACAATCGCTTGAACAATACTAATGGCCTGGTAGTGAGATTGTTGTGCTACCAGCCTGAGCTGTTGGCAACACTGCTGCTGCATGACTTGGTTGTTTATCAATTGAAACGTAGCTGGTTGCCAGAAGGGGGTTGCCACTATGCTATACTGTTGCCTTACGAACTCACTGCATGGGCTGAGCACTTGTTGCTGTAGTAGGAGATGCGACTGTAGTTGATATTGCCTATAACTTTGACT…
WT	NA	NA	NA	Prolamin	54	pro13b.11, 12 & 13	NA	NA	ATGAAGATCATTTTCTTCTTTGCTCTCCTTGCTATTGCTGCATGCAGCGCCTCTGCGCAGTTTGATGTTTTAGGTCAAAGTTATAGGCAATATCAGCTGCAGTCGCTTGTCCTGCTACAGCAACAGGTGCTTAGCCCATATAATGAGTTCGTAAGGCAGCAGTATGGCATAGCGGCAAGCCCCTTCTTGCAATCAGCTGCGTTTCAATTGAGAAACAACCAAGTCTGGCAACAACTCGGGCTGGTGGTGCAACAATCTCACTATCAGGACATTAACATTGTTCAGGCCATAGCACAACAGCTACAACTCCAGCAGTTTGGTGATCTCTACTTTGATCGGAATCTGGCTCAAGCTCAAGCTCTGTTGGCTTTTAACGTGCCATCTAGATATGGTATCTAC…
WT	NA	NA	NA	Prolamin	55	pro13b.20	NA	NA	ATGAAGATCATTTTCGTCTTTGCTCTTCTTGCTATTGCTGCAAGCAGCGCCTCTGCGCAGTTTGATGTTTTAGGTCAAAGTTATAGGCAATATCAGCTGCAGTCGCCTCTCCTACTACAGCAACATGTGCTTAGCCCATATAATGAGTTCGTAAGGCAGCAGTATGGCATAGCGGCAAGCCCCTTATCGCAATCAGTTGCATTTCAACTGAGAAATAACCATGTCTGGCAACAGCTCAGGCTGGTGGTGCAACAGTCTCACTATCAGGATATTAACATTGTTCAGGCCATAGCGCAGCAGCTACAACTCCAGCAGTTTGATGATCTCTACTTTGGTCGGAATCTGGCTCAAGCTCAAGCTCAAGCTCTGTTGGCTTTGAACTTGCCATCTAGATATGGT…
WT	NA	NA	NA	Prolamin	56	pro13a.2	NA	NA	ATGAAGATCATTTTCGTCTTTGCTCTCCTTGCTATTGTTGCATGCAACGCTTCTGCACGGTTTGATGCTCTTAGTCAAAGTTATAGACAATATCAACTACAATCGCATCTCCTGCTACAGCAACAAGTGCTCAGCCCATGCAGTGAGTTCGTAAGGCAACAGCATAGCATAGTGGCAACCCCCTTCTGGCAACCAGCTACGTTTCAATTGATAAACAACCAAGTCATGCAGCAACAGTGTTGCCAACAGCTCAGGCTGATAGCGCAACAATCTCACTACCAGGCCATTAGTAGCGTTCAGGCGATTGTGCAGCAACTACAGCTGCAGCAGGTCGGTGTTGTCTACTTTGATCAGACTCAAGCTCAAGCTCAAGCTTTGCTGGCCTTAAACTTGCCATCC…
WT	NA	NA	NA	Prolamin	57	pro13a.1	NA	NA	ATGAAGATCATTTTCTTCTTTGCTCTCCTTGCTATTGTTGCATGCAATGCCTCTGCGCGGTTTGATCCTCTTAGTCAAAGTTATAGGCAATATCAACTACAGTCGCATCTCCTACTACAGCAACAAGTGCTCAGCCCATGCAGTGAGTTCGTAAGGCAACAGTATAGCATAGTGGCAACCCCCTTCTGGCAACCAGCTACGTTTCAATTGATAAACAACCAAGTCATGCAGCAGCAGTGTTGCCAACAGCTCAGGCTGGTAGCACAACAATCTCACTACCAGGCCATTAGTATTGTTCAAGCGATTGTGCAACAGCTACAACTGCAGCAATTTAGTGGTGTCTACTTTGATCAGACTCAAGCTCAAGCCCAAACTCTGTTGACCTTCAACTTGCCATCC…
WT	NA	NA	NA	Prolamin	58	pro13b.11, 12 & 13	NA	NA	ATGAAGATCATTTTCTTCTTTGCTCTCCTTGCTATTGCTGCATGCAGCGCCTCTGCGCAGTTTGATGTTTTAGGTCAAAGTTATAGGCAATATCAGCTGCAGTCGCTTGTCCTGCTACGGCAACAGGTGCTTAGCCCATATAATGAGTTCGTAAGGCAGCAGTATGGCATAGCGGCAAGCCCCTTCTTGCAATCGGCTGCGTTTCAATTGAGAAACAACCAAGTCTGGCAACAACTCGGGCTGGTGGTGCAACAATCTCACTATCAGGACATTAACATTGTTCAGGCCATAGCACAACAGCTACAACTCCAGCAGTTTGGTGATCTCTACTTTGATCGGAATCTGGCTCAAGCTCAAGCTCTGTTGGCTTTTAACGTGCCATCTAGATATGGTATCTAC…
WT	NA	NA	NA	Prolamin	59	pro13b.11, 12 & 13	NA	NA	ATGAAGATCATTTTCGTCTTTGCTCTCCTTGCTATTGCTGCATGCAGCGCCTCTGCGCAGTTTGATGTTTTAGGTCAAAGTTATAGGCAATATCAGCTGCAGTCGCCTGTCCTGCTACAGCAACAGGTGCTTAGCCCATATAATGAGTTCGTAAGGCAGCAGTATGGCATAGCGGCAAGCCCCTTCTTGCAATCAGCTGCATTTCAACTGAGAAATAACCAAGTCTGGCAACATCTCGCGCTGGTGGCGCAACAATCTCGCTATCAGGACATTAACATTGTTCAGGCCATAGCGCAGCAGCTACAACTCCAGCAATTTGGTGATCTCTACTTTGATCGGAATCTGGCTCAAGCTCAAGCTCTATTGGCTTTTAACGTGCCATCTAGATATGGTATCTAC…
WT	NA	NA	NA	Prolamin	60	pro13a.3	NA	NA	ATGAAGATCATTTTCGTATTTGCTCTCCTTGCTATTGCTGCATGCAGCGCCTCTACGCAGTTTGATGCTGTTACTCATGTTTACAGGCAATATCAGCTGCAGCCGCATCTCATGCTGCAGCAACAGATGCTTAGCCCATGCGGTGAGTTCGTAAGGCAGTAGTGCAGCACAGTGGAAATCCCCTTCTTCCAATCACCCGTGTTTCAGCTGAGAAACTGCCAAGTCATGCAGCAGCAGTGCTGCCAACAGCTCAGGATGATCGCGCAACAGTCTCACTGCCAGGCCGTTAGCAGTGTTCAGGTGATTGTGCAGCAGCTACAGCTACAACAGTTTACTGGCATCAACTTCGATCAGACTCAAGCTCTAGCCCAAGCTATGTTGGCCCTAAACTTGCCGTTA…
AF186	T1	Pro13.20	-	Prolamin	AF186_6_1	Pro13b.20	Contig 5	-2	ATGAAGATCATTTTCGTATTTGCTCTTCTTGCTATTGCTGCTTGCAGCGCCTCTGCAGTTTGATGTTTTAGGTCAAAGTTATAGGCAATATTAGCTGCAGTCGCCTCTCCTACTACAGCAACATGTGCTTAGCCCATATAATGAGTTCGTAAGGCAGCAGTATGGCATAGCGGCAAGCCCCTTATCGCAATCAGTTGCATTTCAACTGAGAAATAACCATGTCTGGCAACAGCTCAGGCTGGTGGTGCAACAGTCTCACTATCAGGATATTAACATTGTTCAGGCCATAGCGCAGCAGCTACAACTCCAGCAGTTTGATGATCTCTACTTTGGTCGGAATCTGGCTCAAGCTCAAGCTCAAGCTCTGTTGGCTTTGAACTTGCCATCTAGATATGGTAT…
AF186	T1	Pro13.20	-	Prolamin	AF186_6_2	Pro13b.20	Contig 5	1	ATGAAGATCATTTTCGTATTTGCTCTTCTTGCTATTGCTGCAAGCAGCGCCTCTGACGCAGTTTGATGTTTTAGGTCAAAGTTATAGGCAATATCAGCTGCAGTCGCCTCTCCTACTACAGCAACATGTGCTTAGCCCATATAATGAGTTCGTAAGGCAGCAGTATGGCATAGCGGCAAGCCCCTTATCGCAATCAGTTGCATTTCAACTGAGAAATAACCATGTCTGGCAACAGCTCAGGCTGGTGGTGCAACAGTCTCACTATCAGGATATTAACATTGTTCAGGCCATAGCGCAGCAGCTACAACTCCAGCAGTTTGATGATCTCTACTTTGGTCGGAATCTGGCTCAAGCTCAAGCTCAAGCTCTGTTGGCTTTGAACTTGCCATCTACATATGG…
AF186	T1	Pro13.20	-	Prolamin	AF186_6_3	Pro13b.19	Contig 5	-2	ATGAAGATCATTTTCGTCTTTGCTCTTCTTGCTATTGCTGCTTGCAGCGCCTTTGCAGTTTGATGTTTTAGGTCAAAGTTATAGGCAATATCAGCTGCAGTCGCCTCTCCTGCTACAGCAACAGGTTCTTAGCCCATATAATGAGTTCGTAAGGCAGGAGTATGGCATAGCGGCAAGCCCCTTATTGCAATCAGCTGCGTTTCAACTGAGAAGCAACCAAGTCTGGCAACAGCTCAGGCTGGTGGCGCAACAGTCTCACTATCAGGATATTAAAATTGTTCAGGCCATAGCGCAGCAGCTGCAACTCCAGCAGTTTGATGATCTCTACTTTGATCGGAATCTGGCTCAAGCTCAAGCTCAAGCTCTGTTGGCTTTGAACTTGCCATCTACATATGGTAT…
AF186	T1	Pro13.20	-	Prolamin	AF186_clon_6_1	Pro13b.19	Contig 5	-2	ATGAAGATCATTTTCGTATTTGCTCTTCTTGCTATTGCTGCTTGCAGCGCCTCTGCAGTTTGATGTTTTAGGTCAAAGTTATAGGCAATATCAGCTGCAGTCGCCTCTCCTGCTACAGCAACAGGTTCTTAGCCCATATAATGAGTTCGTAAGGCAGGAGTATGGCATAGCGGCAAGCCCCTTATTGCAATCAGCTGCGTTTCAACTGAGAAACAACCAAGTCTGGCAACAGCTCAGGCTGGTGGCGCAACAGTCTCACTATCAGGATATTAAAATTGTTCAGGCCATAGCGCAGCAGCTGCAACTCCAGCAGTTTGATGATCTCTACTTTGATCGGAATCTGGCTCAAGCTCAAGCTCAAGCTCTGTTGGCTTTGAACTTGCCATCTACATATGGTAT…
AF186	T1	Pro13.20	-	Prolamin	AF186_clon_6_12	Pro13b.19	Contig 5	-2	ATGAAGATCATTTTCGTATTTGCTCTTCTTGCTATTGCTGCTTGCAGCGCCTCTGCAGTTTGATGTTTTAGGTCAAAGTTATAGGCAATATCAGCTGCAGTCGCCTCTCCTGCTACAGCAACAGGTTCTTAGCCCATATAATGAGTTCGTAAGGCAGGAGTATGGCATAGCGGCAAGCCCCTTATTGCAATCAGCTGCGTTTCAACTGAGAAACAACCAAGTCTGGCAACAGCTCAGGCTGGTGGCGCAACAGTCTCACTATCAGGATATTAAAATTGTTCAGGCCATAGCGCAGCAGCTGCAACTCCAGCAGTTTGATGATCTCTACTTTGATCGGAATCTGGCTCAAGCTCAAGCTCAAGCTCTGTTGGCTTTGAACTTGCCATCTASATATGGTAT…
AF186	T1	Pro13.20	-	Prolamin	AF186_clon_6_13	Pro13a.1	Contig 3	1	ATGAAGATCATTTTCGTATTTGCTCTCCTTGCTATTGTTGCATGCAATGCCTCTGCGCGGTTTGATCCTCTTAGTCAAAGTTATAGGCAATATCAACTACAGTCGCATCTCCTACTACAGCAACAAGTGCTCAGCCCATGCAGTGAGTTCGTAAGGCAACAGTATAGCATAGTGGCAACCCCCTTCTGGCAACCAGCTACGTTTCAATTGATAAACAACCAAGTCATGCAGCAGCAGTGTTGCCAACAGCTCATGGCTGGTAGCACAACAATCTCACTACCAGGCCATTAGCATTGTTCAAGCGATTGTGCAACAGCTACAACTGCAGCAATTTAGTGGTGTCTACTTTGATCAGACTCAAGCTCAAGCCCAGACTCTGTTGACCTTCAACTTGTCATC…
AF186	T1	Pro13.20	-	Prolamin	AF186_clon_6_15	Pro13b.12.1	Contig 2	1	ATGAAGATCATTTTCGTATTTGCTCTTCTTGCTATTGCTGCAAGCAGCGCCTCTGTCGCAGTTTGATGTTTTAGGTCAAAGTTATAGGCAATATCAGCTGCAGTCGCTTGTCCTGCTACAGCAACAGGTGCTTAGCCCATATAATGAGTTCGTAAGGCAGCAGTATGGCATAGCGGCAAGCCCCTTCTTGCAATCAGCTGCGTTTCAATTGAGAAACAACCAAGTCTGGCAACAACTCGGGCTGGTGGTGCAACAATCTCACTATCAGGACATTAACATTGTTCAGGCCATAGCACAACAGCTACAACTCCAGCAGTTTGGTGATCTCTACTTTGATCGGAATCTGGCTCAAGCTCAAGCTCTGTTGGCTTTTAACGTGCCATCTACATATGGTATCTA…
AF186	T1	Pro13.20	-	Prolamin	AF186_clon_6_16	Pro13b.19	Contig 5	-2	ATGAAGATCATTTTCGTCTTTGCTCTTCTTGCTATTGCTGCTTGCAGCGCCTCTGCAGTTTGATGTTTTAGGTCAAAGTTATAGGCAATATCAGCTGCAGTCGCCTCTCCTGCTACAGCAACAGGTTCTTAGCCCATATAATGAGTTCGTAAGGCAGGAGTATGGCATAGCGGCAAGCCCCTTATTGCAATCAGCTGCGTTTCAACTGAGAAACAACCAAGTCTGGCAACAGCTCAGGCTGGTGGCGCAACAGTCTCACTATCAGGATATTAAAATTGTTCAGGCCATAGCGCAGCAGCTGCAACTCCAGCAGTTTGATGATCTCTACTTTGATCGGAATCTGGCTCAAGCTCAAGCTCAAGCTCTGTTGGCTTTGAACTTGCCATCTACATATGGTAT…
AF186	T1	Pro13.20	-	Prolamin	AF186_clon_6_2	Pro13a.2	Contig 6	1	ATGAAGATCATTTTCGTATTTGCTCTCCTTGCTATTGTTGCATGCAACGCTTCTGCACGGTTTGATGCTCTTAGTCAAAGTTATAGACAATATCAACTACAATCGCATCTCCTGCTACAGCAACAAGTGCTCAGCCCATGCAGTGAGTTCGTAAGGCAACAGCATAGCATAGTGGCAACCCCCTTCTGGCAACCAGCTACGTTTCAATTGATAAACAACCAAGTCATGCAGCAACAGTGTTGCCAACAGCTCATGGCTGGTAGCGCAACAATCTCACTACCAGGCCATTAGTAGCGTTCAGGCGATTGTGCAGCAACTACAGCTGCAGCAGGTCGGTGTTGTCTACTTTGATCAGACTCAAGCTCAAGCTCAAGCTTTGCTGGCCTTAAACTTGCCATC…
AF186	T1	Pro13.20	-	Prolamin	AF186_clon_6_3	Pro13b.11.1	Contig 2	0	ATGAAGATCATTTTCGTATTTGCTTGCTATTGCTGCATGCAGCGACTCTGCGCAGTTTGATGTTTTAGGTCAAAGTTATAGGCAATATCAGCTGCAGTCGCTTCTCCTGCTACAGCAACAGGTGCTTAGCCCATATAATGAGTTCGTAATACAGCAGTATGGCACAGCGGCAAGCCCCTTCTTGCGATCAGCTGCGTTTCAACTAAGAAACAACCAAGTCTTTCAACAGCTCGGGCTGGTGCGCAACAATCTCACTATCAGGACATTAACATTGTTCAGGCCATAGCGCAGCAGCTACAACTCCAGCAGTTTGGTGATCTCTACTTTGATCGGAATCTGGCTCAAGCTCAAGCTCTATTGGCTTTTAACGTGCCATCTACATATGGTATCTACCC
AF186	T1	Pro13.20	-	Prolamin	AF186_clon_6_4	Pro13a.6	Contig 4	0	ATGAAGATCATTTTCTTCTTTGCTCTCCTTGCTATTGCTGCATGCAGCGCCTCTGCGCAGTTTGATGCTGTTACTCAAGTTTATAGGCAATATCAGCTGCAGCCGCATCTCATGGTGCAGCAACAGATGCTTAGCCCATGCGGTGAGTTCATAAGGCAGTAGTGCAGCACAGTGGCAACCCCCTTCTTCCAATCACCCGTGTTTCAACTGAGAAACTGCCAAGTCATGCAGTAGCAGTGCTGCCAACAGCTCAGGATGATCGCGCAACAATCTCACTGCCAGGCCATTAGCAGTGTTCTGGCGATTGTGCAGCAGCTACAGCTACAACAGTTTGCTGGCGTCTACTTCGATCAGACTCAAGCTCAAGCCCAAGCTATGTTGGCCCTAAAGTTGCCGTCA…
AF186	T1	Pro13.20	-	Prolamin	AF186_clon_6_6	Pro13a.1	Contig 3	1	ATGAAGATCATTTTCGTCTTTGCTCTCCTTGCTATTGTTGCATGCAATGCCTCTGCGCGGTTTGATCCTCTTAGTCAAAGTTATAGGCAATATCAACTACAGTCGCATCTCCTACTACAGCAACAAGTGCTCAGCCCATGCAGTGAGTTCGTAAGGCAACAGTATAGCATAGTGGCAACCCCCTTCTGGCAACCAGCTACGTTTCAATTGATAAACAACCAAGTCATGCAGCAGCAGTGTTGCCAACAGCTCATGGCTGGTAGCACAACAATCTCACTACCAGGCCATTAGTATTGTTCAAGCGATAGTGCAACAGCTACAACTGCAGCAATTTAGTGGTGTCTACTTTGATCAGACTCAAGCTCAAGCCCAAACTCTGTTGACCTTCAACTTGCCATC…
AF186	T1	Pro13.20	-	Prolamin	AF186_clon_6_7	Pro13b.19	Contig 5	-2	ATGAAGATCATTTTCGTATTTGCTCTTCTTGCTATTGCTGCTTGCAGCGCCTCTGCAGTTTGATGTTTTAGGTCAAAGTTATAGGCAATATCAGCTGCAGTCGCCTCTCCTGCTACAGCAACAGGTTCTTAGCCCATATAATGAGTTCGTAAGGCAGGAGTATGGCATAGCGGCAAGCCCCTTATTGCAATCGGCTGCGTTTCAACTGAGAAACAACCAAGTCTGGCAACAGCTCAGGCTGGTGGCGCAACAGTCTCACTATCAGGATATTAAAATTGTTCAGGCCATAGCGCAGCAGCTGCAACTCCAGCAGTTTGATGATCTCTACTTTGATCGGAATCTGGCTCAAGCTCAAGCTCAAGCTCTGTTGGCTTTGAACTTGCCATCTACATATGGTAT…
AF186	T1	Pro13.20	-	Prolamin	AF186_clon_6_8	Pro13a.1	Contig 3	1	ATGAAGATCATTTTCTTATTTGCTCTCCTTGCTATTGTTGCATGCAATGCCTCTGCGCGGTTTGATCCTCTTAGTCAAAGTTATAGGCAATATCAACTACAGTCGCATCTCCTACTACAGCAACAAGTGCTCAGCCCATGCAGTGAGTTCGTAAGGCAACAGTATAGCATAGTGGCAACCCCCTTCTGGCAACCAGCTACGTTTCAATTGATAAACAACCAAGTCATGCAGCAGCAGTGTTGCCAACAGCTCATGGCTGGTAGCACAACAATCTCACTACCAGGCCATTAGTATTGTTCAAGCGACTGTGCAACAGCTACAACTGCAGCAATTTAGTGGTGTCTACTTTGATCAGACTCAAGCTCAAGCCCAAACTCTGTTGACCTTCAACTTGCCATC…
AF186	T1	Pro13.20	-	Prolamin	AF186_clon_6_9	Pro13a.2	Contig 6	1	ATGAAGATCATTTTCGTATTTGCTCTCCTTGCTATTGTTGCATGCAACGCTTCTGCACGGTTTGATGCTCTTAGTCAAAGTTATAGACAATATCAACTACAATCGCATCTCCTGCTACAGCAACAAGTGCTCAGCCCATGCAGTGAGTTCGTAAGGCAACAGCATAGCATAGTGGCAACCCCCTTCTGGCAACCAGCTACGTTTCAATTGATAAACAACCAAGTCATGCAGCAACAGTGTTGCCAACAGCTCATGGCTGGTAGCGCAACAATCTCACTACCAGGCCATTAGCAGTGCTCAGGCGATTGTGCAGCAACTACAGCTGCAGCAGGTCGGTGTTGTCTACTTTGATCAGACTCAAGCTCAAGCTCAAGCTTTGCTGGCCTTAAACTTGCCATC…
AF187	T1	Pro13.20	+	Prolamin	AF187_10_1	Pro13a.1	Contig 3	-4	ATGAAGATCATTTTCGTCTTTGCTCTCCTTGCTATTGTTGCATGCAATGCCTCTGCGCGGTTTGATCCTCTTAGTCAAAGTTATAGGCAATATCAACTACAGTCGCATCTCCTACTACAGCAACAAGTGCTCAGCCCATGCAGTGAGTTCGTAAGGCAACAGTATAGCATAGTGGCAACCCCCTTCTGGCAACCAGCTACGTTTCAATTGATAAACAACCAAGTCATGCAGCAGCAGTGTTGCCAACAGGGCTGGTAGCACAACAATCTCACTACCAGGCCATTAGTATTGTTCAAGCGACTGTGCAACAGCTACAACTGCAGCAATTTAGTGGTGTCTACTTTGATCAGACTCAAGCTCAAGCCCAAACTCTGTTGACCTTCAACTTGCCATCCATAT…
AF187	T1	Pro13.20	+	Prolamin	AF187_10_1	Pro13b.5	Contig 2	0	ATGAAGATCATTTTCGTCTTTGCTCTCCTTGCTATTGCTGCATGCAACGCCTCTGCGTAGTTTGATGTTTTAGGTCAAAGTTATAGGCAATATCAGCTGCAGTCACCTCTCCTACTACAACAACAGGTGCTTAGCCCATATAATGACTTCATAAGGCAGCAATACGGCATAGCGGCAAGCCCCTTCTTGCAATCAGCTGCGTTTAAACTGAGAAATAACCAAGTCTGGCAACAGCTCGTGCTGATGGCGCAACAATCTCACTATCAGGACATTAACATTGTTCAGGCCATAGCGCAGCAGCTATAACTCCAGCAGTTTGGTGATCTCTACTTTGATCGGAATCTGGCTCAAGCTCAACCTCTGTTGGCTTTTAACGTGCCATCTACATATGGTATCTAC…
AF187	T1	Pro13.20	+	Prolamin	AF187_10_2	Pro13b.10	Contig 2	1	ATGAAGATCATTTTCGTATTTGCTCTCCTTGCCATTGCTGCATGCAGCGCCTCTGCCGCAGTTTGATGTTTTAGGTCAAAGTTATAGGCAATATCAGCTGCAGTCGCCTGTCCTGCTACAGCAACAGGTGCTTAGCCCATATAATGAGTTCGTAAGGCAGCAGTATGGCATAGCGGCAAGCCCCTTCTTGCAATCAGCTGCATTTCAACTGAGAAATAACCAAGTCTGGCAACATCTCGCGCTGGTGGCGCAACAATCTCGCTATCAGGACATTAACATTGTTCAGGCCATAGCGCAGCAGCTACAACTCCAGCAATTTGGTGATCTCTACTTTGATCGGAATCTGGCTCAAGCTCAAGCTCTATTGGCTTTTAACGTGCCATCTACATATGGTATCTA…
AF187	T1	Pro13.20	+	Prolamin	AF187_10_3	Pro13b.12.2	Contig 2	1	ATGAAGATCATTTTCGTCTTTGCTCTCCTTGCTATTGCTGCATGCAGCGCCTCTGACGCAGTTTGATGTTTTAGGTCAAAGTTATAGGCAATATCAGCTGCAGTCGCCTGTCCTGCTACAGCAACAGGTGCTTAGCCCATATAATGAGTTCGTAAGGCAGCAGTATGGCATAGCGGCAAGCCCCTTCTTGCAATCAGCTGCGTTTCAACTGAGAAACAACCAAGTCTGGCAACATCTCAGGCTGGTGGCGCAACAATCTCACTACCAGGACATCAACATTGTTCAGGCCATAGCGCAGCAGCTACAACTCCAGCAGTTTGGTAATCTCTACTTTGATCGGAATCTGGCTCAAGCTCAAGCTCTGTTGGCTTTTAACGTGCCATCTACATATGGTATCTA…
AF187	T1	Pro13.20	+	Prolamin	AF187_10_4	Pro13b.2	Contig 1	-1	ATGAAGATCATTTTCGTATTTGCTTGCTATTGCTGCATGCAGCGACACTGGCAGTTTGATGTTTTAGGTCAAAATATTAGGCAATATCAGGTGCAGCCGCCTCTCCTGCTACAGCAACAGGTGCTTAGCCCATATAATGAGTTCGTAAGGCAGCAGTATAGCATTGCGGCAAGCACCTTCTTGCAATCAGCTGCGTTTCAACTGAGAAACAACCAAGTCTTGCAACAGCTCAGGCTGGTGGCGCAACAATCTCACTACCAGGACATTAACGTTGTCCAGGCCATAGCGCACCAGCTACACCTCCAGCAGTTTGGCAATCTCTACATTGACCGGAATCTAGCTCAAGCTCAAGCTCAAGCTCTGTTGGCTTTGAACTTGCCATCTAGATATGGTATCTAC…
AF187	T1	Pro13.20	+	Prolamin	AF187_10_6	Pro13b.4	Contig 1	-1	ATGAAGATCATTTTCGTATTTGCTCTCCTTGCTATTGCTGCATGCAGCGCCACTGGCAGTTTGATGTTTTAGGTCAAAATATTAGGCAATATCAGGTGCAGTCGCCTCTCCTGCTACAGCAACAGGTGCTTAGCCTATATAATGAGTTCGTAAGGCAGCAGTATAGCATTGCGGCAAGCCCCTTCTTGCAATCAGCTGTGTTTCAAGTGAGAAACAACCAAGTCTTGCAACAGCTCAGGCTGGTGGCGCAACAATCTCACTACCAGGACATTAACGTTGTCCAGGCCATAGCGCAGCAGCTACACCTACAGCAGTTTGGCGATCTCTACATTGACCGGAATCTGGCTCAAGCTCAAGCACTGTTGGCTTTTAACTTGCCATCTACATATGGTATCTACC…
AF187	T1	Pro13.20	+	Prolamin	AF187_10_7	Pro13b.10	Contig 2	1	ATGAAGATCATTTTCGTCTTTGCTCTCCTTGCTATTGCTGCATGCAGCGCCTCTGCCGCAGTTTGATGTTTTAGGTCAAAGTTATAGGCAATATCAGCTGCAGTCGCCTGTCCTGCTACAGCAACAGGTGCTTAGCCCATATAATGAGTTCGTAAGGCAGCAGTATGGCATAGCGGCAAGCCCCTTCTTGCAATCAGCTGCATTTCAACTGAGAAATAACCAAGTCTGGCAACATCTCGCGCTGGTGGCGCAACAATCTCGCTATCAGGACATTAACATTGTTCAGGCCATAGCGCAGCAGCTACAACTCCAGCAATTTGGTGATCTCTACTTTGATCGGAATCTGGCTCAAGCTCAAGCTCTATTGGCTTTTAACGTGCCATCTACATATGGTATCTA…
AF187	T1	Pro13.20	+	Prolamin	AF187_10_8	Pro13b.2	Contig 1	-1	ATGAAGATCATTTTCGTMTTTGCTCTCCTTGCTATTGCTGCATGCAGCGCCACTGGCAGTTTGATGTTTTAGGTCAAAATATTAGGCAATATCAGGTGCAGTCGCCTCTCCTGCTACAGCAACAGGTGCTTAGCCCATATAATGAGTTCGTAAGGCAGCAGTATAGCATTGCGGCAAGCACCTTCTTGCAATCAGCTGCGTTTCAACTGAGAAACAACCAAGTCTTGCAACAGCTCAGGCTGGTGGCGCAACAATCTCACTACCAGGACATTAACGTTGTCCAGGCCATAGCACACCAGCTACACCTCCAGCAGTTTGGCAATCTCTACATTGACCGGAATCTGGCTCAAGCTCAAGCACTGTTGGCTTTTAACTTGCCATCCACATATGGTATCTACC…
AF187	T1	Pro13.20	+	Prolamin	AF187_10_9	Pro13b.1	Contig 1	1	ATGAAGATCATTTTCGTCTTTGCTCTTCTTGCTATTGCTGCAAGCAGCGCCTCTGTCGCAGTTTGATGTTTTAGGTCAAAGTTATAGGCAATATCAGCTGCAGTCGCTTGTCCTGCTACAGCAACAGGTGCTTAGCCCATATGATGAGTTCGTAAGGCAGCAGTATAGCATTGCGGCAAGCACCTTCTTGCAATCAGCTGCGTTTCAACTGAGAAACAACCAAGTCTTGCAACAGCTCAGGCTGGTGGCGCAACAATCTCACTACCAGGACATTAACGTTGTCCAGGCCATAGCGCACCAGCTACACCTCCAGCAGTTTGGCAATCTCTACATTGACCGGAATCTGGCTCAAGCTCAAGCACTGTTGGCGTTTAACTTGCCATCTACATATGGTATCTA…
AF268	T1	Pro13.66	+	Prolamin	AF268_5_1	Pro13a.1	Contig 3	-4	ATGAAGATCATTTTCGTCTTTGCTCTCCTTGCTATTGTTGCATGCAATGCCTCTGCGCGGTTTGATCCTCTTAGTCAAAGTTATAGGCAATATCAACTACAGTCGCATCTCCTACTACAGCAACAAGTGCTCAGCCCATGCAGTGAGTTCGTAAGGCAACAGTATAGCATAGTGGCAACCCCCTTCTGGCAACCAGCTACGTTTCAATTGATAAACAACCAAGTCATGCAGCAGCAGTGKTGCCAACAGGGCTGGTAGCACAACAATCTCACTACCAGKSCATTAGTATTGTTCAAGCGATTGTGCAACAGCTACAACTGCAGCAATTTAGTGGTGTCTACTTTGATCAGACTCAAGCTCAAGCCCAAACTCTGTTGACCTTCAACTTGCCRTCCATAT…
AF268	T1	Pro13.66	+	Prolamin	AF268_5_4	Pro13a.3	Contig 4	0	ATGAAGATCATTTTCTTCTTTGCTCTCCTTGCTATTGCTGCATGCAGCGCCTCTACGCAGTTTGATGCTGTTACTCATGTTTACAGGCAATATCAGCTGCAGCCGCATCTCATGCTGCAGCAACAGATGCTTAGCCCATGCGGTGAGTTCGTAAGGCAGCAGTGCAGCACAGTGGAAATCCCCTTCTTCCAATCACCCGTGTTTCAGCTGAGAAACTGCCAAGTCATGCAGCAGCAGTGCTGCCAACAGCTCAGGATGATCGCGCAACAGTCTCACTGCCAGGCCGTTAGCAGTGTTCAGGTGATTGTGCAGCAGCTACAGCTACAACAGTTTACTGGCATCAACTTCGATCAGACTCAAGCTCTAGTCCAAGCTATGTTGGCCCTAAACTTGCCGTTA…
AF268	T1	Pro13.66	+	Prolamin	AF268_5_5	Pro13b.12.2	Contig 2	1	ATGAAGATCATTTTCGTATTTGCTCTCCTTGCTATTGCTGCATGCAGCGCCTCTGTCGCAGTTTGATGTTTTAGGTCAAAGTTATAGGCAATATCAGCTGCAGTCGCCTGTCCTGCTACAGCAACAGGTGCTTAGCCCATATAATGAGTTCGTAAGGCAGCAGTATGGCATAGCGGCAAGCCCCTTCTTGCAATCAGCTGCGTTTCAACTGAGAAACAACCAAGTCTGGCAACATCTCGCGCTGGTGGCGCAACAATCTCGCTATCAGGACATTAACATTGTTCAGGCCATAGCGCAGCAGCTACAACTCCAGCAGTTTGGTGATCTCTACTTTGATCGGAATCTGGCTCAAGCTCAAGCTCTAATGGCTTTTAACGTGCCATCTAGATATGGTATCTA…
AF268	T1	Pro13.66	+	Prolamin	AF268_5_6	Pro13a.2	Contig 6	1	ATGAAGATCATTTTCGTATTTGCTCTCCTTGCTATTGTTGCATGCAACGCTTCTGCACGGTTTGATGCTCTTAGTCAAAGTTATAGACAATATCAACTACAATCGCATCTCCTGCTACAGCAGCAAGTGCTCAGCCCATGCAGTGAGTTCGTAAGGCAACAGCATAGCATAGTGGCAACCCCCTTCTGGCAACCAGCTACGTTTCAATTGATAAACAACCAAGTCATGCAGCAACAGTGTTGCCAACAGCTCAAGGCTGGTAGCGCAACAATCTCACTACCAGGCCATTAGTAGCGTTCAGGCGATTGTGCAGCAACTACAGCTGCAGCAGGTCGGTGTTGTCTACTTTGATCAGACTCAAGCTCAAGCTCAAGCTTTGCTGGCCTTAAACTTGCCATC…
AF268	T1	Pro13.66	+	Prolamin	AF268_clon_5_11	Pro13b.12.1	Contig 2	1	ATGAAGATCATTTTCGTCTTTGCTCTTCTTGCTATTGCTGCAAGCAGCGCCTCTGTCGCAGTTTGATGTTTTAGGTCAAAGTTATAGGCAATATCAGCTGCAGTCGCTTGTCCTGCTACAGCAACAGGTGCTTAGCCCATATAATGAGTTCGTAAGGCAGCAGTATGGCATAGCGGCAAGCCCCTTCTTGCAATCAGCTGCGTTTCAATTGAGAAACAACCAAGTCTGGCAACAACTCGGGCTGGTGGTGCAACAATCTCACTATCAGGACATTAACATTGTTCAGGCCATAGCACAACAGCTACAACTCCAGCAGTTTGGTGATCTCTACTTTGATCGGAATCTGGCTCAAGCTCAAGCTCTGTTGGCTTTTAACGTGCCATCTAGATATGGTATCTA…
AF268	T1	Pro13.66	+	Prolamin	AF268_clon_5_14	Pro13b.12.1	Contig 2	1	ATGAAGATCATTTTCKTATTTGCTCTTCTTGCTATTGCTGCAAGCAGCGCCTCTGTCGCAGTTTGATGTTTTAGGTCAAAGTTATAGGCAATATCAGCTGCAGTCGCTTGTCCTGCTACAGCAACAGGTGCTTAGCCCATATAATGAGTTCGTAAGGCAGCAGTATGGCATAGCGGCAAGCCCCTTCTTGCAATCAGCTGCGTTTCAATTGAGAAACAACCAAGTCTGGCAACAACTCGGGCTGGTGGTGCAACAATCTCACTATCAGGACATTAACATTGTTCAGGCCATAGCACAACAGCTACAACTCCAGCAGTTTGGTGATCTCTACTTTGATCGGAATCTGGCTCAAGCTCAAGCTCTGTTGGCTTTTAACGTGCCATCTAGATATGGTATCTA…
AF268	T1	Pro13.66	+	Prolamin	AF268_clon_5_5	Pro13b.19	Contig 5	-2	ATGAAGATCATTTTCGTATTTGCTCTTCTTGCTATTGCTGCTTGCAGCGCCTCTGCAGTTTGATGTTTTAGGTCAAAGTTATAGGCAATATCAGCTGCAGTCGCCTCTCCTGCTACAGCAACAGGTTCTTAGCCCATATAATGAGTTCGTAAGGCAGGAGTATGGCATAGCGGCAAGCCCCTTATTGCAATCAGCTGCGTTTCAACTGAGAAACAACCAAGTCTGGCAACAGCTCAGGCTGGTGGCGCAACAGTCTCACTATCAGGATATTAAAATTGTTCAGGCCATAGCGCAGCAGCTGCAACTCCAGCAGTTTGATGATCTCTACTTTGATCGGAATCTGGCTCAAGCTCAAGCTCAAGCTCTGTTGGCTTTGAACTTGCCATCTACATATGGTAT…
AF268	T1	Pro13.66	+	Prolamin	AF268_clon_5_6	Pro13b.5	Contig 2	0	ATGAAGATCATTTTCTTATTTGCTCTCCTTGCTATTGCTGCATGCAACGCCTCTGCGTAGTTTGATGTTTTAGGTCAAAGTTATAGGCAATATCAGCTGCAGTCACCTCTCCTACTACAACAACAGGTGCTTAGCCCATATAATGACTTCATAAGGCAGCAATACGGCATAGCGGCAAGCCCCTTCTTGCAATCAGCTGCGTTTAAACTGAGAAATAACCAAGTCTGGCAACAGCTCGTGCTGATGGCGCAACAATCTCACTATCAGGGCATTAACATTGTTCAGGCCATAGCGCAGCAGCTATAACTCCAGCAGTTTGGTGATCTCTACTTTGATCGGAATCTGGCTCAAGCTCAACCTCTGTTGGCTTTTAACGTGCCATCTAGATATGGTATCTAC…
AF268	T1	Pro13.66	+	Prolamin	AF268_clon_5_7	Pro13b.5	Contig 2	0	ATGAAGATCATTTTCGTCTTTGCTCTCCTTGCTATTGCTGCATGCAACGCCTCTGCGTAGTTTGATGTTTTAGGTCAAAGTTATAGGCAATATCAGCTGCAGTCACCTCTCCTACTACAACAACAGGTGCTTAGCCCATATAATGACTTCATAAGGCAGCAATACGGCATAGCGGCAAGCCCCTTCTTGCAATCAGCTGCGTTTAAACTGAGAAATAACCAAGTCTGGCAACAGCTCGTGCTGATGGCGCAACAATCTCACTATCAGGACATTAACATTGTTCAGGCCATAGCGCAGCAGCTATAACTCCAGCAGTTTGGTGATCTCTACTTTGATCGGAATCTGGCTCAAGCTCAACCTCTGTTGGCTTTTAACGTGCCATCTACATATGGTATCTAC…
AF268	T1	Pro13.66	+	Prolamin	AF268_clon_5_8	Pro13a.3	Contig 4	0	ATGAAGATCATTTTCGTCTTTGCTCTCCTTGCTATTGCTGCATGCAGCGCCTCTACGCAGTTTGATGCTGTTACTCATGTTTACAGGCAATATCAGCTGCAGCCGCATCTCATGCTGCAGCAACAGATGCTTAGCCCATGCGGTGAGTTCGTAAGGCAGCAGTGCAGCACAGTGGAAATCCCCTTCTTCCAATCACCCGTGTTTCAGCTGAGAAACTGCCAAGTCATGCAGCAGCAGTGCTGCCAACAGCTCAGGATGATCGCGCAACAGTCTCACTGCCAGGCCGTTAGCAGTGTTCAGGTGATTGTGCAGCAGCTACAGCTACAACAGTTTACTGGCATCAACTTCGATCAGACTCAAGCTCTAGCCCAAGCTATGTTGGCCCTAAACTTGCCGTTA…
AF268	T1	Pro13.66	+	Prolamin	AF268_clon_5_9	Pro13b.10	Contig 2	-1	ATGAAGATCATTTTCGTATTTGCTCTCCTTGCTATTGCTGCATGCAGCGCCACTGGCAGTTTGATGTTTTAGGTCAAAATATTAGGCAATATCAGGTGCAGTCGCCTCTCCTGCTACAGCAACAGGTGCTTAGCCCATATAATGAGTTCGTAAGGCAGCAGTATGGCATAGCGGCAAGCCCCTTCTTGCAATCAGCTGCATTTCAACTGAGAAATAACCAAGTCTGGCAACATCTCGCGCTGGTGGCGCAACAATCTCGCTATCAGGACATTAACATTGTTCAGGCCATAGCGCAGCAGCTACAACTCCAGCAATTTGGTGATCTCTACTTTGATCGGAATCTGGCTCAAGCTCAAGCTCTATTGGCTTTTAACGTGCCATCTAGATATGGTATCTACC…
AF658	T1	Pro13.140	-	Prolamin	AF658_7_1	Pro13a.3	Contig 4	0	ATGAAGATCATTTTCTTATTTGCTCTCCCTGCTATTGCTGCATGCAGCGCCTCTACGCAGTTTGATGCTGTTACTCATGTTTACAGGCAATATCAGCTGCAGCCGCATCTCATGCTGCAGCAACAGATGCTTAGCCCATGCGGTGAGTTCGTAAGGCAGCAGTGCAGCACAGTGGAAATCCCCTTCTTCCAATCACCCGTGTTTCAGCTGAGAAACTGCCAAGTCATGCAGCCGCAGTGCTGCCAACAGCTCAGGATGATCGCGCAACAGTCTCACTGCCAGGCCGTTAGCAGTGTTCAGGTGATTGTGCAGCAGCTACAGCTACAACAGTTTACTGGCATCAACTTCGATCAGACTCAAGCTCTAGCCCAAGCTATGTTGGCCCTAAACTTGCCGTTA…
AF658	T1	Pro13.140	-	Prolamin	AF658_7_10	Pro13b.11.1	Contig 2	0	ATGAAGATCATTTTCGTATTTGCTTGCTATTGCTGCATGCAGCGACTCTGCGCAGTTTGATGTTTTAGGTCAAAGTTATAGGCAATATCAGCTGCAGACGCTTCTCCTGCTACAGCAACAGGTGCTTAGCCCATATAATGAGTTCGTAATACAGCAGTATGGCACAGCGGCAAGCCCCTTCTTGCGATCAGCTGCGTTTCAACTAAGAAACAACCAAGTCTTTCAACAGCTCGGGCTGGTGCGCAACAATCTCACTATCAGGACATTAACATTGTTCAGGCCATAGCGCAGCAGCTACAACTCCAGCAGTTTGGTGATCTCTACTTTGATCGGAATCTGGCTCAAGCTCAAGCTCTATTGGCTTTTAACGTGCCATCTACATATGGTATCTACCC
AF658	T1	Pro13.140	-	Prolamin	AF658_7_11	Pro13b.11.1	Contig 2	0	ATGAAGATCATTTTCGTATTTGCTTGCTATTGCTGCATGCAGCGACTCTGCGCAGTTTGATGTTTTAGGTCAAAGTTATAGGCAATATCAGCTGCAGTCGCTTCTCCTGCTACAGCAACAGGTGCTTAGCCCATATAATGAGTTCGTAATACAGCAGTATGGCACAGCGGCAAGCCCCTTCTTGCGATCAGCTGCGTTTCAACTAAGAAACAACCAAGTCTTTCAACAGCTCGGGCTGGTGCGCAACAATCTCACTATCAGGACATTAACATTGTTCAGGCCATAGCGCAGCAGCTACGACTCCAGCAGTTTGGTGATCTCTACTTTGATCGGAATCTGGCTCAAGCTCAAGCTCTATTGGCTTTTAACGTGCCATCTACATATGGTATCTACCC
AF658	T1	Pro13.140	-	Prolamin	AF658_7_12	Pro13b.12.1	Contig 2	0	ATGAAGATCATTTTCGTATTTGCTCTCCTTGCTATTGCTGCATGCAGCGCCTCTGCGCAGTTTGATGTTTTAGGTCAAAGTTATAGGCAATATCAGCTGCAGTCGCTTGTCCTGCTACAGCAACAGGTGCTTAGCCCATATAATGAGTTCGTAAGGCAGCAGTATGGCATAGCGGCAAGCCCCTTCTTGCAATCAGCTGCGTTTCAATTGAGAAACAACCAAGTCTGGCAACAACTCGGGCCGGTGGTGCAACAATCTCACTATCAGGACATTAACATTGTTCAGGCCATAGCACAACAGCTACAACTCCAGCAGTTTGGTGATCTCTACTTTGATCGGAATCTGGCTCAAGCTCAAGCTCTGTTGGCTTTTAACGTGCCATCTACATATGGTATCTAC…
AF658	T1	Pro13.140	-	Prolamin	AF658_7_15	Pro13b.5	Contig 2	0	ATGAAGATCATTTTCGTCTTTGCTCTCCTTGCTATTGCTGCATGCAACGCCTCTGCGTAGTTTGATGTTTTAGGTCAAAGTTATAGGCAATATCAGCTGCAGTCACCTCTCCTACTACAACAACAGGTGCTTAGCCCATATAATGACTTCATAAGGCAGCAATACGGCATAGCGGCAAGCCCCTTCTTGCAATCAGCTGCGTTTAAACTGAGAAATAACCAAGTCTGGCAACAGCTCGTGCTGATGGCGCAACAATCTCACTATCAGGACATTAACATTGTTCAGGCCATAGCGCAGCAGCTATAACTCCAGCAGTTTGGTGATCTCTACTTTGATCGGAATCTGGCTCAAGCTCAACCTCTGTTGGCTTTTAACGTGCCATCTACATATGGTATCTAC…
AF658	T1	Pro13.140	-	Prolamin	AF658_7_16	Pro13a.6	Contig 4	0	ATGAAGATCATTTTCGTCTTTGCTCTCCTTGCTATTGCTGCATGCAGCGCCTCTGCGCAGTTTGATGCTGTTACTCAAGTTTATAGGCAATATCAGCTGCAGCCGCATCTCATGGTGCAGCAACAGATGCTTAGCCCATGCGGTGAGTTCATAAGGCAGTAGTGCAGCACAGTGGCAACCCCCTTCTTCCAATCACCCGTGTTTCAACTGAGAAACTGCCAAGTCATGCAGTAGCAGTGCTGCCAACAGCTCAGGATGATCGCGCAACAGTCTCACTGCCAGGCCATTAGCAGTGTTCTGGCGATTGTGCAGCAGCTACAGCTACAACAGTTTGCTGGCGTCTACTTCGATCAGACTCAAGCTCAAGCCCAAGCTATGTTGGCCCTAAAGTTGCCGTCA…
AF658	T1	Pro13.140	-	Prolamin	AF658_7_3	Pro13b.5	Contig 2	0	ATGAAGATCATTTTCTTATTTGCTCTCCTTGCTATTGCTGCATGCAACGCCTCTGCGTAGTTTGATGTTTTAGGTCAAAGTTATAGGCAATATCAGCTGCAGTCACCTCTCCTACTACAACAACAGGTGCTTAGCCCATATAATGACTTCATAAGGCAGCAATACGGCATAGCGGCAAGCCCCTTCTTGCAATCAGCTGCGTTTAAACTGAGAAATAACCAAGTCTGGCAACAGCTCGTGCTGATGGCGCAACAATCTCACTATCAGGACATTAACATTGTTCAGGCCATAGCGCAGCAGCTATAACTCCAGCAGTTTGGTGATCTCTACTTTGATCGGAATCTGGCTCAAGCTCAACCTCTGTTGGCTTTTAACGTGCCATCTACATATGGTATCTAC…
AF658	T1	Pro13.140	-	Prolamin	AF658_7_4	Pro13b.12.2	Contig 2	0	ATGAAGATCATTTTCGTCTTTGCTCTCCTTGCTATTGCTGCATGCAGCGCCTCTGCGCAGTTTGATGTTTTAGGTCAAAGTTATAGGCAATATCAGCTGCAGTCGCCTGTCCTGCTACAGCAACAGGTGCTTAGCCCATATAATGAGTTCGTAAGGCAGCAGTATGGCATAGCGGCAAGCCCCTTCTTGCAATCAGCTGCGTTTCAACTGAGAAACAACCAAGTCTGGCAACATCTCGCGCTGGTGGCGCAACAATCTCGCTATCAGGACATTAACATTGTTCAGGCCATAGCGCAGCAGCTATAACTCCAGCAGTTTGGTGATCTCTACTTTGATCGGAATCTGGCTCAAGCTCAACCTCTGTTGGCTTTTAACGTGCCATCTACATATGGTATCTAC…
AF658	T1	Pro13.140	-	Prolamin	AF658_7_5	Pro13b.11.1	Contig 2	0	ATGAAGATCATTTTCTTATTTGCTTGCTATTGCTGCATGCAGCGACTCTGCGCAGTTTGATGTTTTAGGTCAAAGTTATAGGCAATATCAGCTGCAGTCGCTTCTCCTGCTACAGCAACAGGTGCTTAGCCCATATAATGAGTTCGTAATACAGCAGTATGGCACAGCGGCAAGCCCCTTCTTGCGATCAGCTGCGTTTCAACTAAGAAACAACCAAGTCTTTCAACAGCTCGGGCTGGTGCGCAACAATCTCACTATCAGGACATTAACATTGTTCAGGCCATAGCGCAGCAGCTACAACTCCAGCAGTTTGGTGATCTCTACTTTGATCGGAATCTGGCTCAAGCTCAAGCTCTATTGGCTTTTAACGTGCCATCTACATATGGTATCTACCC
AF658	T1	Pro13.140	-	Prolamin	AF658_7_6	Pro13b.10	Contig 2	0	ATGAAGATCATTTTCTTATTTGCCCTCCTTGCTATTGCTGCATGCAGCGCCTCTGCGCAGTTTGATGTTTTAGGTCAAAGTTATAGGCAATATCAGCTGCAGTCGCCTGTCCTGCTACAGCAACAGGTGCTTAGCCCATATAATGAGTTCGTAAGGCAGCAGTATGGCATAGCGGCAAGCCCCTTCTTGCAATCAGCTGCATTTCAACTGAGAAATAACCAAGTCTGGCAACATCTCGCGCTGGTGGCGCAACAATCTCGCTATCAGGACATTAACATTGTTCAGGCCATAGCGCAGCAGCTACAACTCCAGCAATTTGGTGATCTCTACTTTGATCGGAATCTGGCTCAAGCTCAAGCTCTATTGGCTTTTAACGTGCCATCTACATATGGTATCTAC…
AF658	T1	Pro13.140	-	Prolamin	AF658_7_9	Pro13a.6	Contig 4	0	ATGAAGATCATTTTCTTCTTTGCTCTCCTTGCTATTGCTGCATGCAGCGCCTCTGCGCAGTTTGATGCTGTTACTCAAGTTTATAGGCAATATCAGCTGCAGCCGCATCTCATGGTGCAGCAACAGATGCTTAGCCCATGCGGTGAGTTCATAAGGCAGTAGTGCAGCACAGTGGCAACCCCCTTCTTCCAATCACCCGTGTTTCAACTGAGAAACTGTCAAGTCATGCAGAAGCAGTGCTGCCAACAGCTCAGGATGATCGCGCAACAGTCTCACTGCCAGGCCATTAGCAGTGTTCTGGCGATTGTGCAGCAGCTACAGCTACAACAGTTTGCTGGCGTCTACTTCGATCAGACTCAAGCTCAAGCCCAAGCTATGTTGGCCCTAAAGTTGCCGTCA…
AF660	T1	Pro13.140	+	Prolamin	AF660_11_1	Pro13b.1	Contig 1	0	ATGAAGATCATTTTCTTCTTTGCTCTCCTTGCTATTGCTGCATGCAGCGCCACTGCGCAGTTTGATGTTTTAGGTCAAAATATTAGGCAATATCAGGTGCAGTCGCCTCTCCTGCTACAGCAACAGGTGCTTAGCCCATATAATGAGTTCGTAAGGCAGCAGTATAGCATTGCGGCAAGCACCTTCTTGCAATCAGCTGCGTTTCAACTGAGAAACAACCAAGTCTTGCAACAGCTCAGGCTGGTGGCGCAACAATCTCACTACCAGGACATTAACGTTGTCCAGGCCATAGCGCACCAGCTACACCTCCAGCAGTTTGGCAATCTCTACATTGACCGGAATCTGGCTCAAGCTCAAGCACTGTTGGCTTTTAACTTGCCATCTACATATGGTATCTAC…
AF660	T1	Pro13.140	+	Prolamin	AF660_11_10	Pro13a.2	Contig 6	-3	ATGAAGATCATTTTCGTCTTTGCTCTCCTTGCTATTGTTGCATGCAACGCTTCTGCACGGTTTGATGCTCTTAGTCAAAGTTATAGACAATATCAACTACAATCGCATCTCCTGCTACAGCAACAAGTGCTCAGCCCATGCAGTGAGTTCGTAAGGCAACAGCATAGCATAGTGGCAACCCCCTTCTGGCAACCAGCTACGTTTCAATTGATAAACAACCAAGTCATGCAGCAACAGTGTTGCCAACAGGGGCTGGTAGCGCAACAATCTCACTACCAGGCCATTAGTAGCGTTCAGGCGATTGTGCAGCAACTACAGCTGCAGCAGGTCGGTGTTGTCTACTTTGATCAGACTCAAGCTCAAGCTCAAGCTTTGCTGGCCTTAAACTTGCCATCCATA…
AF660	T1	Pro13.140	+	Prolamin	AF660_11_11	Pro13b.12.1	Contig 2	0	ATGAAGATCATTTTCGTCTTTGCTCTCCTTGCTATTGCTGCATGCAGCGCCTCTGCGCAGTTTGATGTTTTAGGTCAAAGTTATAGGCAATATCAGCTGCAGTCGCTTGTCCTGCTACAGCAACAGGTGCTTAGCCCATATAATGAGTTCGTAAGGCAGCAGTATGGCATAGCGGCAAGCCCCTTCTTGCAATCAGCTGCGTTTCAATTGAGAAACAACCAAGTCTGGCAACAACTCGGGCTGGTGGTGCAACAATCTCACTATCAGGACATTAACATTGTTCAGGCCATAGCACAACAGCTACAACTCCAGCAGTTTGGTGATCTCTACTTTGATCGGAATCTGGCTCAAGCTCAAGCTCTGTTGGCTTTTAACGTGCCATCTAGATATGGTATCTAC…
AF660	T1	Pro13.140	+	Prolamin	AF660_11_12	Pro13a.3	Contig 4	0	ATGAAGATCATTTTCGTATTTGCTCTCCTTGCTATTGCTGCATGCAGCGCCTCTACGCAGTTTGATGCTGTTACTCATGTTTACAGGCAATATCAGCTGCAGCCGCATCTCATGCTGCAGCAACAGATGCTTAGCCCATGCGGTGAGTTCGTAAGGCAGCAGTGCAGCACAGTGGAAATCCCCTTCTTCCAATCACCCGTGTTTCAGCTGAGAAACTGCCAAGTCATGCAGCAGCAGTGCTGCCAACAGCTCAGGATGATCGCGCAACAGTCTCACTGCCAGGCCGTTAGCAGTGTTCAGGTGATTGTGCAGCAGCTACAGCTACAACAGTTTACTGGCATCAACTTCGATCAGACTCAAGCTCTAGCCCAAGCTATGTTGGCCCTAAACTTGCCGTTA…
AF660	T1	Pro13.140	+	Prolamin	AF660_11_13	Pro13a.1	Contig 3	1	ATGAAGATCATTTTCGTATTTGCTCTCCTTGCTATTGTTGCATGCAATGCCTCTGCGCGGTTTGATCCTCTTAGTCAAAGTTATAGGCAATATCAACTACAGTCGCATCTCCTACTACAGCAACAAGTGCTCAGCCCATGCAGTGAGTTCGTAAGGCAACAGTATAGCATAGTGGCAACCCCCTTCTGGCAACCAGCTACGTTTCAATTGATAAACAACCAAGTCATGCAGCAGCAGTGTTGCCAACAGCTCATGGCTGGTAGCACAACAATCTCACTACCAGGCCATTAGTATTGTTCAAGCGATTGTGCAACAGCTACAACTGCAGCAATTTAGTGGTGTCTACTTTGATCAGACTCAAGCTCAAGCCCAAACTCTGTTGACCTTCAACTTGCCATC…
AF660	T1	Pro13.140	+	Prolamin	AF660_11_14	Pro13a.3	Contig 4	0	ATGAAGATCATTTTCTTCTTTGCTCTCCTTGCTATTGCTGCATGCAGCGCCTCTACGCAGTTTGATGCTGTTACTCATGTTTACAGGCAATATCAGCTGCAGCCGCATCTCATGCTGCAGCAACAGATGCTTAGCCCATGCGGTGAGTTCGTAAGGCAGCAGTGCAGCACAGTGGAAATCCCCTTCTTCCAATCACCCGTGTTTCAGCTGAGAAACTGCCAAGTCATGCAGCAGCAGTGCTGCCTACAGCTCAGGATGATCGCGCAACAGTCTCACTGCCAGGCCGTTAGCAGTGTTCAGGTGATTGTGCAGCAGCTACAGCTACAACAGTTTACTGGCATCAACTTCGATCAGACTCAAGCTCTAGCCCAAGCTATGTTGGCCCTAAACTTGCCGTTA…
AF660	T1	Pro13.140	+	Prolamin	AF660_11_15	Pro13b.20	Contig 5	0	ATGAAGATCATTTTCGTATTTGCTCTTCTTGCTATTGCTGCAAGCAGCGCCTCTGCGCAGTTTGATGTTTTAGGTCAAAGTTATAGGCAATATCAGCTGCAGTCGCCTCTCCTACTACAGCAACATGTGCTTAGCCCATATAATGAGTTCGTAAGGCAGCAGTATGGCATAGCGGCAAGCCCCTTATCGCAATCAGTTGCATTTCAACTGAGAAATAACCATGTCTGGCAACAGCTCAGGCTGGTGGTGCAACAGTCTCACTATCAGGATATTAACATTGTTCAGGCCATAGCGCAGCAGCTACAACTCCAGCAGTTTGATGATCTCTACTTTGGTCGGAATCTGGCTCAAGCTCAAGCTCAAGCTCTGTTGGCTTTGAACTTGCCATCTACATATGGT…
AF660	T1	Pro13.140	+	Prolamin	AF660_11_2	Pro13a.3	Contig 2	0	ATGAAGATCATTTTCGTCTTTGCTCTCCTTGCTATTGCTGCATGCAGCGCCTCTACGCAGTTTGATGCTGTTACTCATGTTTACAGGCAATATCAGCTGCAGCCGCATCTCATGCTGCAGCAACAGATGCTTAGCCCATGCGGTGAGTTCGTAAGGCAGCAGTGCAGCACAGTGGAAATCCCCTTCTTCCAATCACCCGTGTTTCAGCTGAGAAACTGCCAAGTCATGCAGCAGCAGTGCTGCCAACAGCTCAGGATGATCGCGCAACAGTCTCACTGCCAGGCCGTTAGCAGTGTTCAGGTGATTGTGCAGCAGCTACAGCTACAACAGTTTACTGGCATCAACTTCGACCAGACTCAAGCTCTAGCCCAAGCTATGTTGGCCCTAAACTTGCCGTTA…
AF660	T1	Pro13.140	+	Prolamin	AF660_11_2	Pro13b.9	Contig 4	0	ATGAAGATCATTTTCTTCTTTGCTCTCCTTGCTATTGCTGCATGCAGCGCCACTGCGCAGTTTGATGTTTTAGGTCAAAATATTAGGCAATATCAGGTGCAGTCGCCTCTCCTGCTACAGCAACAGGTGCTTAGCCCATATAATGAGTTCGTAAGGCAGCAGTATAGCATTGCGGCAAGCCCCTTCTTGCGATCAGCTGCGTTTCAACTAAGAAACAACCAAGTCTTTCAACAGCTCGGGCTGGTGCGCAACAATCTCACTATCAGGACATTAACATTGTTCAGGCCATAGCGCAGCAGCTACAACTCCAGCAGTTTGGTGATCTCTACTTTGATCGGAATCTGGCTCAAGCTCAACCTCTGTTGGCTTTTAACGTGCCATCTAGATATGGTATCTACCC
AF660	T1	Pro13.140	+	Prolamin	AF660_11_3	Pro13a.6	Contig 4	0	ATGAAGATCATTTTCGTCTTTGCTCTCCTTGCTATTGCTGCATGCAGCGCCTCTGCGCAGTTTGATGCTGTTACTCAAGTTTATAGGCAATATCAGCTGCAGCCGCATCTCATGGTGCAGCAACAGATGCTTAGCCCATGCGGTGAGTTCATAAGGCAGTAGTGCAGCACAGTGGCAACCCCCTTCTTCCAATCACCCGTGTTTCAACTGAGAAACTGCCAAGTCATGCAGTAGCAGTGCTGCCAACAGCTCAGGATGATCGCGCAACAGTCTCACTGCCAGGCCATTAGCAGTGTTCTGGCGACTGTGCAGCAGCTACAGCTACAACAGTTTGCTGCGTCTACTTCGATCAGACTCAAGCTCAAGCCCAAGCTATGTTGGCCCTAAAGTTGCCGTCAA…
AF660	T1	Pro13.140	+	Prolamin	AF660_11_4	Pro13a.2	Contig 6	-3	ATGAAGATCATTTTCGTCTTTGCTCTCCTTGCTATTGTTGCATGCAACGCTTCTGCACGGTTTGATGCTCTTAGTCAAAGTTATAGACAATATCAACTACAATCGCATCTCCTGCTACAGCAACAAGTGCTCAGCCCATGCAGTGAGTTCGTAAGGCAACAGCATAGCATAGTGGCAACCCCCTTCTGGCAACCAGCTACGTTTCAATTGATAAACAACCAAGTCATGCAGCAACAGTGTTGCCAACAGGGGCTGGTAGCGCAACAATCTCACTACCAGGCCATTAGTAGCGTTCAGGCGATTGTGCAGCAACTACAGCTGCAGCAGGTCGGTGTTGTCTACTTTGATCAGACTCAAGCTCAAGCTCAAGCTTTGCTGGCCTTAAACTTGCCATCCATA…
AF660	T1	Pro13.140	+	Prolamin	AF660_11_4	Pro13b.20	Contig 5	0	ATGAAGATCATTTTCTTCTTTGCTCTTCTTGCTATTGCTGCAAGCAGCGCCTCTGCGCAGTTTGATGTTTTAGGTCAAAGTTATAGGCAATATCAGCTGCAGTCGCCTCTCCTACTACAGCAACATGTGCTTAGCCCATATAATGAGTTCGTAAGGCAGCAGTATGGCATAGCGGCAAGCCCCTTATCGCAATCAGTTGCATTTCAACTGAGAAATAACCATGTCTGGCAACAGCTCAGGCTGGTGGTGCAACAGTCTCACTATCAGGATATTAACATTGTTCAGGCCATAGCGCAGCAGCTACAACTCCAGCAGTTTGATGATCTCTACTTTGGTCGGAATCTGGCTCAAGCTCAAGCTCAAGCTCTGTTGGCTTTGAACTTGCCATCTACATATGGT…
AF660	T1	Pro13.140	+	Prolamin	AF660_11_5	Pro13b.11.2	Contig 2	0	ATGAAGATCATTTTCGTATTTGCTCTCCTTGCTATTGCTGCATGCAGCGCCTCTGCGGAGTTTGATGTTTTAGGTCAAAATTATAGGCAATATCAGCTGCAGTCACCTGTCCTGCTACAGCAACAGGTGCTTAGCCCATATAATGAGTTCGTAAGGCAGCAGTATGGCATAGCGGCAAGCCCCTTCTTGCAATCAGCTGCGTTTCAACTGAGAAACAACCAAGTCTGGCAACAGCTCGGGCTGGTGGCGCAACAATCTCACTATCAGGACATTAACATTGTTCAGGCCATAGCGCAGCAGCTACAACTCCAGCAGTTTGGTGATCTCTACTTTGATCGGAATCTGGCTCAAGCTCAAGCTCTGTTGGCTTTTAACGTGCCATCTACATATGGTATCTAC…
AF660	T1	Pro13.140	+	Prolamin	AF660_11_6	Pro13b.13	Contig 2	0	ATGAAGATCATTTTCTTCTTTGCTCTTCTCGCTATTGCTGCATGCAGCGCCTCTGCGCAGTTTGATGTTCTAGGTCAAAGTTATAGGCAATATCAGCTGCAGTCGCCTGTCCTGCTACAGCAACAGGTGCTTAGCCCATATAATGAGTTCGTAAGGCAGCAGTATGGCATAGCGGCAGGCCCCTTCTTGCAATCAGCTGCGTTTCAACTGAGAAACAACCAAGTCTGGCAACAGCTCGGGCTGGTGAGGCAACAATCTCACTATCAGGACATTAACATTGTTCAGGCCATAGCGCAGCAACTACAACTCCAGCAGTTTGGTGATCTCTACTTTGATCGGAATCTGGCTCAAGCTCAAGCTCTGTTGGCTTTTAACGTGCCATCTACATATGGTATCTAC…
AF660	T1	Pro13.140	+	Prolamin	AF660_11_7	Pro13b.11.1	Contig 2	0	ATGAAGATCATTTTCGTCTTTGCTTGCTATTGCTGCATGCAGCGACTCTGCGCAGTTTGATGTTTTAGGTCAAAGTTATAGGCAATATCAGCTGCAGTCGCTTCTCCTGCTACAGCAACAGGTGCTTAGCCCATATAATGAGTTCGTAATACAGCAGTATGGCACAGCGGCAAGCCCCTTCTTGCGATCAGCTGCGTTTCAACTAAGAAACAACCAAGTCTTTCAACAGCTCGGGCTGGTGCGCAACAATCTCACTATCAGGACATTAACATTGTTCAGGCCATAGCGCAGCAGCTACAACTCCAGCAGTTTGGTGATCTCTACTTTGATCGGAATCTGGCTCAAGCTCAAGCTCTATTGGCTTTTAACGTGCCATCTACATATGGTATCTACCC
AF660	T1	Pro13.140	+	Prolamin	AF660_11_8	Pro13a.1	Contig 3	1	ATGAAGATCATTTTCGTATTTGCTCTCCTTGCTATTGTTGCATGCAATGCCTCTGCGCGGTTTGATCCTCTTAGTCAAAGTTATAGGCAATATCAACTACAGTCGCATCTCCTACTACAGCAACAAGTGCTCAGCCCATGCAGTGAGTTCGTAAGGCAACAGTATAGCATAGTGGCAACCCCCTTCTGGCAACCAGCTACGTTTCAATTGATAAACAACCAAGTCATGCAGCAGCAGTGTTGCCAACAGCTCATGGCTGGTAGCACAACAATCTCACTACCAGGCCATTAGTATTGTTCAAGCGATTGTGCAACAGCTACAACTGCAGCAATTTAGTGGTGTCTACTTTGATCAGACTCAAGCTCAAGCCCAAACTCTGTTGACCTTCAACTTGCCATC…
AF663	T1	Pro13.66	+	Prolamin	AF663_12_1	Pro13b.10	Contig 2	1	ATGAAGATCATTTTCGTATTTGCTCTCCTTGCTATTGCTGCATGCAGCACCTCTGTCGCAGTTTGATGTTTTAGGTCAAAGTTATAGGCAATATCAGCTGCAGTCGCCTGTCCTGCTACAGCAACAGGTGCTTAGCCCATATAATGAGTTCGTAAGGCAGCAGTATGGCATAGCGGCAAGCCCCTTCTTGCAATCAGCTGCATTTCAACTGAGAAATAACCAAGTCTGGCAACATCTCGCGCTGGTGGCGCAACAATCTCGCTATCAGGACATTAACATTGTTCAGGCCATAGCGCAGCAGCTACAACTCCAGCAATTTGGTGATCTCTACTTTGATCGGAATCTGGCTCAAGCTCAAGCTCTATTGGCTTTTAACGTGCCATCTACATATGGTATCTA…
AF663	T1	Pro13.66	+	Prolamin	AF663_12_10	Pro13b.11.1	Contig 2	0	ATGAAGATCATTTTCGTATTTGCTTGCTATTGCTGCATGCAGCGACTCTGCGCAGTTTGGTGTTTTAGGTCAAAGTTATAGGCAATATCAGCTGCAGTCGCTTCTCCTGCTACAGCAACAGGTGCTTAGCCCATATAATGAGTTCGTAATACAGCAGTATGGCACAGCGGCAAGCCCCTTCTTGCGATCAGCTGCGTTTCAACTAAGAAACAACCAAGTCTTTCAACAGCTCGGGCTGGTGCGCAACAATCTCACTATCAGGACATTAACATTGTTCAGGCCATAGCGCAGCAGCTACAACTCCAGCAGTTTGGTGATCTCTACTTTGATCGGAATCTGGCTCAAGCTCAAGCTCTATTGGCTTTTAACGTGCCATCTAGATATGGTATCTACCC
AF663	T1	Pro13.66	+	Prolamin	AF663_12_11	Pro13a.3	Contig 4	0	ATGAAGATCATTTTCTTATTTGCTCTCCTTGCTATTGCTGCATGCAGCGCCTCTACGCAGTTTGATGCTGTTACTCATGTTTACAGGCAATATCAGCTGCAGCCGCATCTCATGCTGCAGCAACAGATGCTTAGCCCATGCGGTGAGTTCGTAAGGCAGCAGTGCAGCACAGTGGAAATCCCCTTCTTCCAATCACCCGTGTTTCAGCTGAGAAACTGCCAAGTCGTGCAGCAGCAGTGCTGCCAACAGCTCAGGATGATCGCGCAACAGTCTCACTGCCAGGCCGTTAGCAGTGTTCAGGTGATTGTGCAGCAGCTACAGCTACAACAGTTTACTGGCATCAACTTCGATCAGACTCAAGCTCTAGCCCAAGCTATGTTGGCCCTAAACTTGCCGTTA…
AF663	T1	Pro13.66	+	Prolamin	AF663_12_14	Pro13a.1	Contig 3	1	ATGAAGATCATTTTCTTATTTGCTCTCCTTGCTATTGTTGCATGCAATGCCTCTGCGCGGTTTGATCCTCTTAGTCAAAGTTATAGGCAATATCAACTACAGTCGCATCTCCTACTACAGCAACAAGTGCTCAGCCCATGCAGTGAGTTCGTAAGGCAACAGTATAGCATAGTGGCAACCCCCTTCTGGCAACCAGCTACGTTTCAATTGATAAACAACCAAGTCATGCAGCAGCAGTGTTGCCAACAGCTCATGGCTGGTAGCACAACAATCTCACTACCAGGCCATTAGTATTGTTCAAGCGATTGTGCAACAGCTACAACTGCAGCAATTTAGTGGTGTCTACTTTGATCAGACTCAAGCTCAAGCCCAAACTCTGTTGACCTTCAACTTGCCATC…
AF663	T1	Pro13.66	+	Prolamin	AF663_12_15	Pro13b.12.2	Contig 2	1	ATGAAGATCATTTTCGTATTTGCTCTCCTTGCTATTGCTGCATGCAGCGCCTCTGTCGCAGTTTGATGTTTTAGGTCAAAGTTATAGGCAATATCAGCTGCAGTCGCCTGTCCTGCTACAGCAACAGGTGCTTAGCCCATATAATGAGTTCGTAAGGCAGCAGTATGGCATAGCGGCAAGCCCCTTCTTGCAATCAGCTGCGTTTCAACTGAGAAACAACCAAGTCTGGCAACATCTCGCGCTGGTGGCGCAACAATCTCGCTATCAGGACATTAACATTGTTCAGGCCATAGCGCAGCAGCTACAACTCCAGCAGTTTGGTGATCTCTACTTTGATCGGAATCTGGCTCAAGCTCAAGCTCTATTGGCTTTTAACGTGCCATCTACATATGGTATCTA…
AF663	T1	Pro13.66	+	Prolamin	AF663_12_16	Pro13a.1	Contig 3	1	ATGAAGATCATTTTCGTATTTGCTCTCCTTGCTATTGTTGCATGCAATGCCTCTGCGCGGTTTGATCCTCTTAGTCAAAGTTATAGGCAATATCAACTACAGTCGCATCTCCTACTACAGCAACAAGTGCTCAGCCCATGCAGTGAGTTCGTAAGGCAACAGTATAGCATAGTGGCAACCCCCTTCTGGCAACCAGCTACGTTTCAATTGATAAACAACCAAGTCATGCAGCAGCAGTGTTGCCAACAGCTCATGGCTGGTAGCACAACAATCTCACTACCAGGCCATTAGTATTGTTCAAGCGATTGTGCAACAGCTACAACTGCAGCAATTTAGTGGTGTCTACTTTGATCAGACTCAAGCTCAAGCCCAAACTCTGTTGACCTTCAACTTGCCATC…
AF663	T1	Pro13.66	+	Prolamin	AF663_12_2	Pro13b.10	Contig 2	-7	ATGAAGATCATTTTCGTATTTGCTCTCCTTGCTATTGCTGCATGCAGCGCCAGTTTGATGTTTTAGGTCAAAATATTAGGCAATATCAGGTGCAGTCGCCTCTCCTGCTACAGCAACAGGTGCTTAGCCTATATAATGAGTTCGTAAGGCAGCAGTATGGCATAGCGGCAAGCCCCTTCTTGCAATCAGCTGCATTTCAACTGAGAAATAACCAAGTCTGGCAACATCTCGCGCTGGTGGCGCAACAATCTCGCTATCAGGACATTAACATTGTTCAGGCCATAGCGCAGCAGCTACAACTCCAGCAATTTGGTGATCTCTACTTTGATCGGAATCTGGCTCAAGCTCAAGCTCTATTGGCTTTTAACGTGCCATCTACATATGGTATCTACCC
AF663	T1	Pro13.66	+	Prolamin	AF663_12_2	Pro13b.11.1	Contig 2	1	ATGAAGATCATTTTCGTATTTGCTCTCCTTGCTATTGCTGCATGCAGCGCCTCTGACGCAGTTTGATGTTTTAGGTCAAAGTTATAGGCAATATCAGCTGCAGTCGCTTCTCCTGCTACAGCAACAGGTGCTTAGCCCATATAATGAGTTCGTAATACAGCAGTATGGCACAGCGGCAAGCCCCTTCTTGCGATCAGCTGCGTTTCAACTAAGAAACAACCAAGTCTTTCAACAGCTCGGGCTGGTGCGCAACAATCTCACTATCAGGACATTAACATTGTTCAGGCCATAGCGCAGCAGCTACAACTCCAGCAGTTTGGTGATCTCTACTTTGATCGGAATCTGGCTCAAGCTCAAGCTCTATTGGCTTTTAACGTGCCATCTACATATGGTATCTAC…
AF663	T1	Pro13.66	+	Prolamin	AF663_12_2_2	Pro13b.4	Contig 1	-7	ATGAAGATCATTTTCGTATTTGCTCTCCTTGCTATTGCTGCATGCAGCGCCAGTTTGATGTTTTAGGTCAAAATATTAGGCAATATCAGGTGCAGTCGCCTCTCCTGCTACAGCAACAGGTGCTTAGCCTATATAATGAGTTCGTAAGGCAGCAGTATAGCATTGCGGCAAGCCCCTTCTTGCAATCAGCTGTGTTTCAAGTGAGAAACAACCAAGTCTTGCAACAGCTCAGGCTGGTGGCGCAACAATCTCACTACCAGGACATTAACGTTGTCCAGGCCATAGCGCAGCAGCTACACCTACAGCAGTTTGGCGATCTCTACATTGACCGGAATCTGGCTCAAGCTCAAGCACTGTTGGCTTTTAACTTGCCATCTACATATGGTATCTACCCTAGGT…
AF663	T1	Pro13.66	+	Prolamin	AF663_12_4	Pro13b.3	Contig 1	0	ATGAAGATCATTTTCGTATTTGCTCTCCTTGCTATTGCTGCATGCAGCGCCACAGCGCAGTTTGATGTTTTAGGTCAAAATATTAGGCAATATCAGGTGCAGTCGCCTCTCCTGCTACAGCAACAGGTGCTTAGCCTATATAATGAGTTCGTAAGGCAGCAGTATAGCATTGCGGCAAGCCCCTTCTTGCAATCAGCTGTGTTTCAACTGAGAAACAACCAAGTCTTGCAACAGCTCAGGCTGGTGGCGCAACAATCTCACTACCAGGACATTAACGTTGTCCAGGCCATAGCGCAGCAGCTACACCTCCAGCAGTTTGGCGATCTCTACATTGACCGGAATCTGGCTCAAGCGCAAGCACTGTTGGCTTTTAACTTGCCATCTACATATGGTATCTAC…
AF663	T1	Pro13.66	+	Prolamin	AF663_12_5	Pro13a.3	Contig 4	0	ATGAAGATCATTTTCGTATTTGCTCTCCTTGCTATTGCTGCATGCAGCGCCTCTACGCAGTTTGATGCTGTTACTCATGTTTACAGGCAATATCAGCTGCAGCCGCATCTCATGCTGCAGCAACAGATGCTTAGCCCATGCGGTGAGTTCGTAAGGCAGCAGTGCAGCACAGTGGAAATCCCCTTCTTCCAATCACCCGTGTTTCAGCTGAGAAACTGCCAAGTCATGCAGCAGCAGTGCTGCCAACAGCTCAGGATGATCGCGCAACAGTCTCACTGCCAGGCCGTTAGCAGTGTTCAGGTGATTGTGCAGCAGCTACAGCTACAACAGTTTACTGGCATCAACTTCGATCAGACTCAAGCTCTAGCCCAAGCTATGTTGGCCCTAAACTTGCCGTTA…
AF663	T1	Pro13.66	+	Prolamin	AF663_12_5_ok	Pro13b.20	Contig 5	1	ATGAAGATCATTTTCGTCTTTGCTCTTCTTGCTATTGCTGCAAGCAGCGCCTCTGACGCAGTTTGATGTCTTAGGTCAAAGTTATAGGCAATATCAGCTGCAGTCGCCTCTCCTACTACAGCAACATGTGCTTAGCCCATATAATGAGTTCGTAAGGCAGCAGTATGGCATAGCGGCAAGCCCCTTATCGCAATCAGTTGCATTTCAACTGAGAAATAACCATGTCTGGCAACAGCTCAGGCTGGTGGTGCAACAGTCTCACTATCAGGATATTAACATTGTTCAGGCCATAGCGCAGCAGCTACAACTCCAGCAGTTTGATGATCTCTACTTTGGTCGGAATCTGGCTCAAGCTCAAGCTCAAGCTCTGTTGGCTTTGAACTTGCCATCTAGATATGG…
AF663	T1	Pro13.66	+	Prolamin	AF663_12_6	Pro13b.5	Contig 2	1	ATGAAGATCATTTTCGTATTTGCTCTCCTTGCTATTGCTGCATGCAACGCCTCTGGCGTAGTTTGATGTTTTAGGTCAAAGTTATAGGCAATATCAGCTGCAGTCACCTCTCCTACTACAACAACAGGTGCTTAGCCCATATAATGACTTCATAAGGCAGCAATACGGCATAGCGGCAAGCCCCTTCTTGCAATCAGCTGCGTTTAAACTGAGAAATAACCAAGTCTGGCAACAGCTCGTGCTGATGGCGCAACAATCTCACTATCAGGACATTAACACTGTTCAGGCCATAGCGCAGCAGCTATAACTCCAGCAGTTTGGTGATCTCTACTTTGATCGGAATCTGGCTCAAGCTCAAGCTCTGTTGGCTTTTAACGTGCCATCTACATATGGTATCTA…
AF663	T1	Pro13.66	+	Prolamin	AF663_12_6	Pro13b.5	Contig 2	1	ATGAAGATCATTTTCGTATTTGCTCTCCTTGCTATTGCTGCATGCAACGCCTCTGGCGTAGTTTGATGTTTTAGGTCAAAGTTATAGGCAATATCAGCTGCAGTCACCTCTCCTACTACAACAACAGGTGCTTAGCCCATATAATGACTTCATAAGGCAGCAATACGGCATAGCGGCAAGCCCCTTCTTGCAATCAGCTGCGTTTAAACTGAGAAATAACCAAGTCTGGCAACAGCTCGTGCTGATGGCGCAACAATCTCACTATCAGGACATTAACATTGTTCAGGCCATAGCGCAGCAGCTATAACTCCAGCAGTTTGGTGATCTCTACTTTGATCGGAATCTGGCTCAAGCTCAACCTCTGTTGGCTTTTAACGTGCCATCTAGATATGGTATCTA…
AF663	T1	Pro13.66	+	Prolamin	AF663_12_7	Pro13b.11.2	Contig 2	0	ATGAAGATCATTTTCGTATTTGCTCTCCTTGCTATTGCTGCATGCAGCGCCTCTGCGGAGTTTGATGTTTTAGGTCAAAATTATAGGCAATATCAGCTGCAGTCACCTGTCCTGCTACAGCAACAGGTGCTTAGCCCATATAATGAGTTCGTAAGGCAGCAGTATGGCATAGCGGCAAGCCCCTTCTTGCAATCAGCTGCGTTTCAACTGAGAAACAACCAAGTCTGGCAACAGCTCGGGCTGGTGGCGCAACAATCTCACTATCAGGACATTAACATTGTTCAGGCCATAGCGCAGCAGCTACAACTCCAGCAGTTTGGTGATCTCTACTTTGATCGGAATCTGGCTCAAGCTCAAGCTCTGTTGGCTTTTAACGTGCCATCTACATATGGTATCTAC…
AF663	T1	Pro13.66	+	Prolamin	AF663_12_8	Pro13a.2	Contig 6	1	ATGAAGATCATTTTCGTATTTGCTCTCCTTGCTATTGTCGCATGCAACGCTTCTGCACGGTTTGATGCTCTTAGTCAAAGTTATAGACAATATCAACTACAATCGCATCTCCTGCTACAGCAACAAGTGCTCAGCCCATGCAGTGAGTTCGTAAGGCAACAGCATAGCATAGTGGCAACCCCCTTCTGGCAACCAGCTACGTTTCAATTGATAAACAACCAAGTCATGCAGCAACAGTGTTGCCAACAGCTCATGGCTGGTAGCGCAACAATCTCACTACCAGGCCATTAGTAGCGTTCAGGCGATTGTGCAGCAACTACAGCTGCAGCAGGTCGGTGTTGTCTACTTTGATCAGACTCAAGCTCAAGCTCAAGCTTTGCTGGCCTTAAACTTGCCATC…
AF663	T1	Pro13.66	+	Prolamin	AF663_12_9	Pro13b.1	Contig 1	-4	ATGAAGATCATTTTCGTCTTTGCTCTCCTTGCTATTGCTGCATGCAGCGCCCGCAGTTTGATGTTTTAGGTCAAAATATTAGGCAATATCAGGTGCAGTCGCCTCTCCTGCTACAGCAACAGGTGCTTAGCCCATATAATGAGTTCGTAAGGCAGCAGTATAGCATTGCGGCAAGCACCTTCTTGCAATCAGCTGCGTTTCAACTGAGAAACAACCAAGTCTTGCAACAGCTCAGGCTGGTGGCGCAACAATCTCACTACCAGGACATTAACGTTGTCCAGGCCATAGCGCACCAGCTACACCTCCAGCAGTTTGGCAATCTCTACATTGACCGGAATCTGGCTCAAGCTCAAGCACTGTTGGCTTTTAACTTGCCATCTACATATGGTATCTACCC
AF856	T1	Pro13.119	-	Prolamin	AF856_9_11	Pro13b.3	Contig 1	0	ATGAAGATCATTTTCTTATTTGCTCTCCTTGCTATTGCTGCATGCAGCGCCACAGCGCAGTTTGATGTTTTAGGTCAAAATATTAGGCAATATCAGGTGCAGTCGCCTCTCCTGCTACAGCAACAGGTGCTTAGCCTATATAATGAGTTCGTAAGGCAGCAGTATAGCATTGCGGCAAGCCCCTTCTTGCAATCAGCTGTGTTTCAACTGAGAAACAACCAAGTCTTGCAACAGCTCAGGCTGGTGGCGCAACAATCTCACTACCAGGACATTAACGTTGTCCAGGCCATAGCGCAGCAGCTACACCTCCAGCAGTTTGGCGATCTCTACATTGACCGGAATCTGGCTCAAGCGCAAGCACTGTTGGCTTTTAACTTGCCATCTACATATGGTATCTAC…
AF856	T1	Pro13.119	-	Prolamin	AF856_9_12	Pro13a.3	Contig 4	0	ATGAAGATCATTTTCTTATTTGCTCTCCTTGCTATTGCTGCATGCAGCGCCTCTACGCAGTTTGATGCTGTTACTCATGTTTACAGGCAATATCAGCTGCAGCCGCATCTCATGCTGCAGCAACAGATGCTTAGCCCATGCGGTGAGTTCGTAAGGCAGCAGTGCAGCACAGTGGAAATCCCCTTCTTCCAATCACCCGTGTTTCAGCTGAGAAACTGCCAAGTCATGCAGCAGCAGTGCTGCCAACAGCTCAGGATGATCGCGCAACAGTCTCACTGCCAGGCCGTTAGCAGTGTTCAGGTGATTGTGCAGCAGCTACAGCTACAACAGTTTACTGGCATCAACTTCGATCAGACTCAAGCTCTAGCCCAAGCTATGTTGGCCCTAAACTTGCCGTTA…
AF856	T1	Pro13.119	-	Prolamin	AF856_9_13	Pro13b.19	Contig 5	1	ATGAAGATCATTTTCGTATTTGCTCTTCTTGCTATTGCTGCTTGCAGCGCCTCTGTCGCAGTTTGATGTTTTAGGTCAAAGTTATAGGCAATATCAGCTGCAGTCGCCTCTCCTGCTACAGCAACAGGTTCTTAGCCCATATAATGAGTTCGTAAGGCAGGAGTATGGCATAGCGGCAAGCCCCTTATTGCAATCAGCTGCGTTTCAACTGAGAAACAACCAAGTCTGGCAACAGCTCAGGCTGGTGGCGCAACAGTCTCACTATCAGGATATTAAAATTGTTCAGGCCATAGCGCAGCAGCTGCAACTCCAGCAGTTTGATGATCTCTACTTTGATCGGAATCTGGCTCAAGCTCAAGCTCAAGCTCTGTTGGCTTTGAACTTGCCATCTACATATGG…
AF856	T1	Pro13.119	-	Prolamin	AF856_9_14	Pro13b.12.2	Contig 2	0	ATGAAGATCATTTTCGTATTTGCTCTCCTTGCTATTGCTGCATGCAGCGCCTCTGCGCAGTTTGATGTTTTAGGTCAAAGTTATAGGCAATATCAGCTGCAGTCGCCTGTCCTGCTACAGCAACAGGTGCTTAGCCCATATAATGAGTTCGTAAGGCAGCAGTATGGCATAGCGGCAAGCCCCTTCTTGCAATCAGCTGCGTTTCAACTGAGAAACAACCAAGTCTGGCAACATCTCGCGCTGGTGGCGCAACAATCTCGCTATCAGGACATTAACATTGTTCAGGCCATAGCGCAGCAGCTACAACTCCAGCAGTTTGGTGATCTCTACTTTGATCGAAATCTGGCTCAAGCTCAAGCTCTATTGGCTTTTAACGTGCCATCTACATATGGTATCTAC…
AF856	T1	Pro13.119	-	Prolamin	AF856_9_15	Pro13b.12.1	Contig 2	1	ATGAAGATCATTTTCGTCTTTGCTCTTCTTGCTATTGCTGCTTGCAGCGCCTCTGTCGCAGTTTGATGTTTTAGGTCAAAGTTATAGGCAATATCAGCTGCAGTCGCTTGTCCTGCTACAGCAACAGGTGCTTAGCCCATATAATGAGTTCGTAAGGCAGCAGTATGGCATAGCGGCAAGCCCCTTCTTGCAATCAGCTGCGTTTCAATTGAGAAACAACCAAGTCTGGCAACAACTCGGGCTGGTGGTGCAACAATCTCACTATCAGGACATTAACATTGTTCAGGCCATAGCACAACAGCTACAACTCCAGCAGTTTGGTGATCTCTACTTTGATCGGAATCTGGCTCAAGCTCAAGCTCTGTTGGCTTTTAACGTGCCATCTACATATGGTATCTA…
AF856	T1	Pro13.119	-	Prolamin	AF856_9_16	Pro13b.5	Contig 2	0	ATGAAGATCATTTTCGTCTTTGCTCTCCTTGCTATTGCTGCATGCAACGCCTCTGCGTAGTTTGATGTTTTAGGTCAAAGTTATAGGCAATATCAGCTGCAGTCACCTCTCCTACTACAACAACAGGTGCTTAGCCCATATAATGACTTCATAAGGCAGCAATACGGCATAGCGGCAAGCCCCTTCTTGCAATCAGCTGCGTTTAAACTGAGAAATAACCAAGTCTGGCAACAGCTCGTGCTGATGGCGCAACAATCTCACTATCAGGACATTAACATTGTTCAGGCCATAGCGCAGCAGCTATAACTCCAGCAGTTTGGTGATCTCTACTTTGATCGGAATCTGGCTCAAGCTCAACCTCTGTTGGCTTTTAACGTGCCATCTACATATGGTATCTAC…
AF856	T1	Pro13.119	-	Prolamin	AF856_9_2	Pro13b.19	Contig 5	1	ATGAAGATCATTTTCGTCTTTGCTCTTCTTGCTATTGCTGCTTGCAGCGCCTCTGTCGCAGTTTGATGTTTTAGGTCAAAGTTATAGGCAATATCAGCTGCAGTCGCCTCTCCTGCTACAGCAACAGGTTCTTAGCCCATATAATGAGTTCGTAAGGCAGGAGTATGGCATAGCGGCAAGCCCCTTATTGCAATCAGCTGCGTTTCAACTGAGAAACAACCAAGTCTGGCAACAGCTCAGGCTGGTGGCGCAACAGTCTCACTATCAGGATATTAAAATTGTTCAGGCCATAGCGCAGCAGCTGCAACTCCAGCAGTTTGATGATCTCTACTTTGATCGGAATCTGGCTCAAGCTCAAGCTCAAGCTCTGTTGGCTTTGAACTTGCCATCTAGATATGG…
AF856	T1	Pro13.119	-	Prolamin	AF856_9_5	Pro13b.3	Contig 1	0	ATGAAGATCATTTTCGTCTTTGCTCTCCTTGCTATTGCTGCATGCAGCGCCACAGCGCAGTTTGATGTTTTAGGTCAAAATATTAGGCAATATCAGGTGCAGTCGCCTCTCCTGCTACAGCAACAGGTGCTTAGCCTATATAATGAGTTCGTAAGGCAGCAGTATAGCATTGCGGCAAGCCCCTTCTTGCAATCAGCTGTGTTTCAACTGAGAAACAACCAAGTCCTGCAACAGCTCAGGCTGGTGGCGCAACAATCTCACTACCAGGACATTAACGTTGTCCAGGCCATAGCGCAGCAGCTACACCTCCAGCAGTTTGGCGATCTCTACATTGACCGGAATCTGGCTCAAGCGCAAGCACTGTTGGCTTTTAACTTGCCATCTACATATGGTATCTAC…
AF856	T1	Pro13.119	-	Prolamin	AF856_9_6	Pro13b.10	Contig 2	1	ATGAAGATCATTTTCGTCTTTGCTCTCCTTGCTATTGCTGCATGCAGCGCCTCTGTCGCAGTTTGATGTTTTAGGTCAAAGTTATAGGCAATATCAGCTGCAGTCGCCTGTCCTGCTACAGCAACAGGTGCTTAGCCCATATAATGAGTTCGTAAGGCAGCAGTATGGCATAGCGGCAAGCCCCTTCTTGCAATCAGCTGCATTTCAACTGAGAAATAACCAAG
AF856	T1	Pro13.119	-	Prolamin	AF856_9_7	Pro13b.11.2	Contig 2	0	ATGAAGATCATTTTCGTATTTGCTCTCCTTGCTATTGCTGCATGCAGCGCCTCTGCGGAGTTTGATGTTTTAGGTCAAAATTATAGGCAATATCAGCTGCAGTCACCTGTCCTGCTACAGCAACAGGTGCTTAGCCCATATAATGAGTTCGTAAGGCAGCAGTATGGCATAGCGGCAAGCCCCTTCTTGCAATCAGCTGCGTTTCAACTGAGAAACAACCAAGTCTGGCAACAGCTCGGGCTGGTGGCGCAACAATCTCACTATCAGGACATTAACATTGTTCAGGCCATAGCGCAGCAGCTACAACTCCAGCAGTTTGGTGATCTCTACTTTGATCGGAATCTGGCTCAAGCTCAAGCTCTGTTGGCTTTTAACGTGCCATCTAGATATGGTATCTAC…
AF856	T1	Pro13.119	-	Prolamin	AF856_9_8	Pro13a.2	Contig 6	1	ATGAAGATCATTTTCGTATTTGCTCTCCTTGCTATTGTTGCATGCAATGCCTCTGCGCGGTTTGATCCTCTTAGTCAAAGTTATAGGCAATATCAACAACAGTCGCATCTCCTACTACAGCAACAAGTGCTCAGCCCATGCAGTGAGTTCGTAAGGCAACAGTATAGCATAGTGGCAACCCCCTTCTGGCAACCAGCTACGTTTCAATTGATAAACAACCAAGTCATGCAGCAGCAGTGTTGCCAACAGCTCAAGGCTGGTAGCGCAACAATCTCACTACCAGGCCATTAGTAGCGTTCAGGCGATTGTGCAGCAACTACAGCTGCAGCAGGTCAGTGTTGTCTACTTTGATCAGACTCAAGCACAAGCTCAAGCTTTGCTGGCCTTAAACTTGCCATC…
AF856	T1	Pro13.119	-	Prolamin	AF856_9_9	Pro13a.1	Contig 3	-5	ATGAAGATCATTTTCTTCTTTGCTCTCCTTGCTATTGTTGCATGCAATGCCTCTGCGCGGTTTGATCCTCTTAGTCAAAGTTATAGGCAATATCAACTACAGTCGCATCTCCTACTACAGCAACAAGTGCTCAGCCCATGCAGTGAGTTCGTAAGGCTACAGTATAGCATAGTGGCAACCCCCTTCTGGCAACCAGCTACGTTTCAATTGATAAACAACCAAGTCATGCAGCAGCAGTGTTGCCAACAGGCTGGTAGCACAACGATCTCACTACCAGGCCATTAGTATTGTTCAAGCGATTGTGCAACAGCTACAACTGCAGCAATTTAGTGGTGTCTACTTTGATCAGACTCAAGCTCAAGCCCAAACTCTGTTGACCTTCAACTTGCCATCCATATG…
AF859	T1	Pro13.8	-	Prolamin	AF859_13_1	Pro13b.9	Contig 2	1	ATGAAGATCATTTTCGTCTTTGCTCTTCTTGCTATTGCTGCTTGCAGCGCCTCTGTCGCAGTTTGATGTTTTAGGTCAAAGTTATAGGCAATATCAGCTGCAGTCGCCTCTCCTGCTACAGCAACAGGTTCTTAGCCCATATAATGAGTTCGTAAGGCAGGAGTATGGCATAGCGGCAAGCCCCTTATTGCAATCAGCTGCGTTTCAACTGAGAAACAACCAAGTCTGGCAACAGCTCGTGCTGATGGCGCAACAATCTCACTATCAGGACATTAACATTGTTCAGGCCATAGCGCAGCAGCTATAACTCCAGCAGTTTGGTGATCTCTACTTTGATCGGAATCTGGCTCAAGCTCAACCTCTGTTGGCTTTTAACGTGCCATCTAGATATGGTATCTA…
AF859	T1	Pro13.8	-	Prolamin	AF859_13_10	Pro13b.20	Contig 5	1	ATGAAGATCATTTTCGTCTTTGCTCTTCTTGCTATTGCTGCAAGCAGCGCCTCTGACGCAGTTTGATGTTTTAGGTCAAAGTTATAGGCAATATCAGCTGCAGTCGCCTCTCCTACTACAGCAACATGTGCTTAGCCCATATAATGAGTTCGTAAGGCAGCAGTATGGCATAGCGGCAAGCCCCTTATCGCAATCAGTTGCATTTCAACTGAGAAATAACCATGTCTGGCAACAGCTCAGGCTGGTGGTGCAACAGTCTCACTATCAGGATATTAACATTGTTCAGGCCATAGCGCAGCAGCTACAACTCCAGCAGTTTGATGATCTCTACTTTGGTCGGAATCTGGCTCAAGCTCAAGCTCAAGCTCTGTTGGCTTTGAACTTGCCATCTAGATATGG…
AF859	T1	Pro13.8	-	Prolamin	AF859_13_2	Pro13a.3	Contig 2	0	ATGAAGATCATTTTCGTATTTGCTCTCCTTGCTATTGCTGCATGCAGCGCCTCTACGCAGTTTGATGCTGTTACTCATGTTTACAGGCAATATCAGCTGCAGCTGCATCTCATGCTGCAGCAACAGATGCTTAGCCCATGCGGTGAGTTCGTAAGGCAGCAGTGCAGCACAGTGGAAATCCCCTTCTTCCAATCACCCGTGTTTCAGCTGAGAAACTGCCAAGTCATGCAGCAGCAGTGCTGCCAACAGCTCAGGATGATCGCGCAACAGTCTCACTGCCAGGCCGTTAGCAGTGTTCAGGTGATTGTGCAGCAGCTACAGCTACAACAGTTTACTGGCATCAACTTCGATCAGACTCAAGCTCTAGCCCAAGCTATGTTGGCCCTAAACTTGCCGTTA…
AF859	T1	Pro13.8	-	Prolamin	AF859_13_2	Pro13b.20	Contig 5	1	ATGAAGATCATTTTCGTCTTTGCTCTTCTTGCTATTGCTGCAAGCAGCGCCTCTGACGCAGTTTGATGTTTTAGGTCAAAGTTATAGGCAATATCAGCTGCAGTCGCCTCTCCTACTACAGCAACATGTGCTTAGCCCATATAATGAGTTCGTAAGGCAGCAGTATGGCATAGCGGCAAGCCCCTTATCGCAATCAGTTGCATTTCAACTGAGAAATAACCATGTCTGGCAACAGCTCAGGCTGGTGGTGCAACAGTCTCACTATCAGGATATTAACATTGTTCAGGCCATAGCGCAGCAGCTACAACTCCAGCAGTTTGATGATCTCTACTTTGGTCGGAATCTGGCTCAAGCTCAAGCTCAAGCTCTGTTGGCTTTGAACTTGCCATCTAGATATGG…
AF859	T1	Pro13.8	-	Prolamin	AF859_13_2	Pro13b.5	Contig 4	0	ATGAAGATCATTTTCGTATTTGCTCTCCTTGCTATTGCTGCATGCAACGCCTCTGCGTAGTTTGATGTTTTAGGTCAAAGTTATAGGCAATATCAGCTGCAGTCACCTCTCCTACTACAACAACAGGTGCTTAGCCCATATAATGACTTCATAAGGCAGCAATACGGCATAGCGGCAAGCCCCTTCTTGCAATCAGCTGCGTTTAAACTGAGAAATAACCAAGTCTGGCAACAGCTCGTGCTGATGGCGCAACAATCTCACTATCAGGACATTAACATTGTTCAGGCCATAGCGCAGCAGCTATAACTCCAGCAGTTTGGTGATCTCTACTTTGATCGGAATCTGGCTCAAGCTCAACCTCTGTTGGCTTTTAACGTGCCATCTACATATGGTATCTAC…
AF859	T1	Pro13.8	-	Prolamin	AF859_13_3	Pro13a.4	Contig 1	0	ATGAAGATCATTTTCGTCTTTGCTCTCCTTGCTATTGCTGCATGCAGTGCCTCTGCGCAGTTTGATGCTGTTACTCAAGTTTACAGGCAATATCAGCTGCAGCCGCATCTCATGCTGCAGCAACAGATGCTTAGCCCATGCGGTGAGTTCGTGAGGCAGCAGTGCAGCACAGTGGCAACCCCCTTCTTCCAATCACCCGTGTTTCAACTGAGAAACTGCCAAGTCATGCAGCAGCAGTGCTGCCAACAGCTCAGGATGATCGCACAACAGTCTCACTGCCAGGCCATTAGCAGTGTTCAGGCTATTGTGCAGCAGCTACGGCTACAACAGTTTGCTAGCGTCTACTTCGATCAGAGTCAAGCTCAAGCCCAAGCTATGTTGGCCCTAAACATGCCGTCA…
AF859	T1	Pro13.8	-	Prolamin	AF859_13_3	Pro13b.1	Contig 2	0	ATGAAGATCATTTTCGTCTTTGCTCTCCTTGCTATTGCTGCATGCAGCGCCACTGCGCAGTTTGATGTTTTAGGTCAAAATATTAGGCAATATCAGGTGCAGTCGCCTCTCCTGCTACAGCAACAGGTGCTTAGCCCATATAATGAGTTCGTAAGGCAGCAGTATAGCATTGCGGCAAGCACCTTCTTGCAATCAGCTGCGTTTCAACTGAGAAACAACCAAGTCTTGCAACAGCTCAGGCTGGTGGCGCAACAATCTCACTACCAGGACATTAACGTTGTCCAGGCCATAGCGCACCAGCTACACCTCCAGCAGTTTGGCAATCTCTACATTGACCGGAATCTGGCTCAAGCTCAAGCACTGTTGGCTTTTAACTTGCCATCTACATATGGTATCTAC…
AF859	T1	Pro13.8	-	Prolamin	AF859_13_3	Pro13b.11.1	Contig 4	0	ATGAAGATCATTTTCGTCTTTGCTTGCTATTGCTGCATGCAGCGACTCTGCGCAGTTTGATGTTTTAGGTCAAAGTTATAGGCAATATCAGCTGCAGTCGCTTCTCCTGCTACAGCAACAGGTGCTTAGCCCATATAATGAGTTCGTAATACAGCAGTATGGCACAGCGGCAAGCCCCTTCTTGCGGTCAGCTGCGTTTCAACTAAGAAACAACCAAGTCTTTCAACAGCTCGGGCTGGTGCGCAACAATCTCACTATCAGGACATTAACATTGTTCAGGCCATAGCGCAGCAGCTACAACTCCAGCAGTTTGGTGATCTCTACTTTGATCGGAATCTGGCTCAAGCTCAAGCTCTATTGGCTTTTAACGTGCCATCTACATATGGTATCTACCC
AF859	T1	Pro13.8	-	Prolamin	AF859_13_4	Pro13b.5	Contig 2	0	ATGAAGATCATTTTCGTCTTTGCTCTCCTTGCTATTGCTGCATGCAACGCCTCTGCGTAGTTTGATGTTTTAGGTCAAAGTTATAGGCAATATCAGCTGCAGTCACCTCTCCTACTACAACAACAGGTGCTTAGCCCATATAATGACTTCATAAGGCAGCAATACGGCATAGCGGCAAGCCCCTTCTTGCAATCAGCTGCGTTTAAACTGAGAAATAACCAAGTCTGGCAACAGCTCGTGCTGATGGCGCAACAATCTCACTATCAGGACATTAACATTGTTCAGGCCATAGCGCAGCAGCTATAACTCCAGCAGTTTGGTGATCTCTACTTTGATCGGAATCTGGCTCAAGCTCAACCTCTGTTGGCTTTTAACGTGCCATCTACATATGGTATCTAC…
AF859	T1	Pro13.8	-	Prolamin	AF859_13_4	Pro13b.8	Contig 2	1	ATGAAGATCATTTTCGTCTTTGCTCTTCTTGCTATTGCTGCAAGCGGCGCCTCTGACGCAGTTTGATGTTTTAGGTCAAAGTTATAGGCAATATCAGCTGCAGTCGCCTCTCCTACTACAGCAACATGTGCTTAGCCCATATAATGAGTTCGTAAGGCAGCAGTATGGCATAGCGGCAAGCCCCTTATCGCAATCAGTTGCATTTCAACTGAGAAATAACCAAGTCTGGCAACATCTCGCGCTGGTGGCGCAACAATCTCGCTATCAGGACATTAACATTGTTCAGGCCATAGCGCAGCAGCTACAACTCCAGCAATTTGGTGATCTCTACTTTGATCGGAATCTGGCTCAAGCTCAAGCTCTATTGGCTTCTAACGTGCCATCTAGATATGGTATCTA…
AF859	T1	Pro13.8	-	Prolamin	AF859_13_5	Pro13b.19	Contig 5	1	ATGAAGATCATTTTCGTCTTTGCTCTTCTTGCTATTGCTGCTTGCAGCGCCTCTGTCGCAGTTTGATGTTTTAGGTCAAAGTTATAGGCAATATCAGCTGCAGTCGCCTCTCCTGCTACAGCAACAGGTTCTTAGCCCATATAATGAGTTCGTAAGGCAGGAGTATGGCATAGCGGCAAGCCCCTTATTGCAATCAGCTGCGTTTCAACTGAGAAACAACCAAGTCTGGCAACAGCTCAGGCTGGTGGCGCAACAGTCTCACTATCAGGATATTAAAATTGTTCAGGCCATAGCGCAGCAGCTGCAACTCCAGCAGTTTGATGATCTCTACTTTGATCGGAATCTGGCTCAAGCTCAAGCTCAAGCTCTGTTGGCTTTGAACTTGCCATCTACATATGG…
AF859	T1	Pro13.8	-	Prolamin	AF859_13_5	Pro13b.2	Contig 1	0	ATGAAGATCATTTTCGTATTTGCTCTCCTTGCTATTGCTGCATGCAGCGCCACTGCGCAGTTTGATGTTTTAGGTCAAAATATTAGGCAATATCAGGTGCAGTCGCCTCTCCTGCTACAGCAACAGGTGCTTAGCCCATATAATGAGTTCGTAAGGCAGCAGTATAGCATTGCGGCAAGCACCTTCTTGCAATCAGCTGCGTTTCAACTGGGAAACAACCAAGTCTTGCAACAGCTCAGGCTGGTGGCGCAACAATCTCACTACCAGGACATTAACGTTGTCCAGGCCATAGCGCACCAGCTACACCTCCAGCAGTTTGGCAATCTCTACATTGACCGGAATCTGGCTCAAGCTCAAGCACTGTTGGCTTTTAACTTGCCATCTACATATGGTATCTAC…
AF859	T1	Pro13.8	-	Prolamin	AF859_13_5	Pro13b.2	Contig 1	0	ATGAAGATCATTTTCTTATTTGCTCTCCTTGCTATTGCTGCATGCAGCGCCACTGCGCAGTTTGATGTTTTAGGTCAAAATATTAGGCAATATCAGGTGCAGTCGCCTCTCCTGCTACAGCAACAGGTGCTTAGCCCATATAATGAGTTCGTAAGGCAGCAGTATAGCATTGCGGCAAGCACCTTCTTGCAATCAGCTGCGTTTCAACTGAGAAACAACCAAGTCTTGCAACAGCTCAGGCTGGTGGCGCAACAATCTCACTACCAGGACATTAACGTTGTCCAGGCCATAGCGCACCAGCTACACCTCCAGCAGTTTGGCAATCTCTACATTGACCGGAATCTGGCTCAAGCTCAAGCACTGTTGGCTTTTAACTTGCCATCTACATATGGTATCTAC…
AF859	T1	Pro13.8	-	Prolamin	AF859_13_7	Pro13a.3	Contig 4	0	ATGAAGATCATTTTCTTATTTGCCCTCCTTGCTATTGCTGCATGCAGCGCCTCTACGCAGTTTGATGCTGTTACTCATGTTTACAGGCAATATCAGCTGCAGCCGCACCTCATGCTGCAGCAACAGATGCTTAGCCCATGCGGTGAGTTCGTAAGGCAGCAGTGCAGCACAGTGGAAATCCCCTTCTTCCAATCACCCGTGTTTCAGCTGAGAAACTGCCAAGTCATGCAGCAGCAGTGCTGCCAACAGCTCAGGATGATCGCGCAACAGTCTCACTGCCAGGCCGTTAGCAGTGTTCAGGTGATTGTGCAGCAGCTACAGCTACAACAGTTTACTGGCATCAACTTCGATCAGACTCAAGCTCTAGCCCAAGCTATGTTGGCCCTAAACTTGCCGTTA…
AF859	T1	Pro13.8	-	Prolamin	AF859_13_8	Pro13b.13	Contig 2	0	ATGAAGATCATTTTCGTCTTTGCTCTCCTTGCTATTGCTGCATGCAGCGCCTCTGCGCAGTTTGATGTTTTAGGTCAAAGTTATAGGCAATATCAGCTGCAGTCGCTTGTCCTGCTACAGCAACAGGTGCTTAGCCCATATAATGAGTTCGTAAGGCAGCAGTATGGCATAGCGGCAAGCCCCTTCTTGCAATCAGCTGCGTTTCAATTGAGAAACAACCAAGTCTGGCAACAGCTCGTGCTGATGGCGCAACAATCTCACTATCAGGACATTAACATTGTTCAGGCCATAGCACAGCAGCTACAACTCCAGCAGTTTGGTGATCTCTACTTTGATCGGAATCTGGCTCAAGCTCAAGCTCTATTGGCTTTTAACGTGCCATCTACATATGGTATCTAC…
AF859	T1	Pro13.8	-	Prolamin	AF859_13_8	Pro13b.7	Contig 2	0	ATGAAGATCATTTTCGTATTTGCGCTCCTTGCTATTGCTGCATGCAGTGCCTCTGCACAGTTTGATGTTTTAGGTCAAAGTTATGGGCAATATCTGCTGCATTCGCCTCTCCTGATACAGCAACAGGTGCTTAGCCCATATAGTGAGTTCGTAAGGCAGCAGTATGGCATAGCGGCAAGCCCCTTCTTGCAATCAGCTGCGTTTCAACTGAGAAACAACCAAGTCTGGCAATAGCTTGGGCTGGTGGCGCAACAATCTCTCTATCAGAACATTAACATTGTTCAGGCCATAGCACAGCAGCTATAACTCTAGCAATTTGGTGATCTCTACTTTGATCGGAATCTGGCTCAAGCTCAAGCTCTGTTGGCTTTTAACGTGCCATCTAAATATAGGATCTAC…
AF859	T1	Pro13.8	-	Prolamin	AF859_13_9	Pro13b.10	Contig 2	1	ATGAAGATCATTTTCTTATTTGCTCTCCTTGCTATTGCTGCATGCAGCGCCTCTGTCGCAGTTTGATGTTTTAGGTCAAAGTTATAGGCAATATCAGCTGCAGTCGCCTGTCCTGCTACAGCAACAGGTGCTTAGCCCATATAATGAGTTCGTAAGGCAGCAGTATGGCATAGCGGCAAGCCCCTTCTTGCAATCAGCTGCATTTCAACTGAGAAATAACCAAGTCTGGCAACATCTCGCGCTGGTGGCGCAACAATCTCGCTATCAGGACATTAACATTGTTCAGGCCATAGCGCAGCAGCTACAACTCCAGCAATTTGGTGATCTCTACTTTGATCGGAATCTGGCTCAAGCTCAAGCTCTATTGGCTTTTAACGTGCCATCTAGATATGGTATCTA…
AF862	T1	Pro13.34	+	Prolamin	AF862_8_1	Pro13a.3	Contig 4	0	ATGAAGATCATTTTCGTCTTTGCTCTCCTTGCTATTGCTGCATGCAGCGCCTCTACGCAGTTTGATGCTGTTACTCATGTTTACAGGCAATATCAGCTGCAGCCGCATCTCATGCTGCAGCAACAGATGCTTAGCCCATGCGGTGAGTTCGTAAGGCAGCAGTGCAGCACAGTGGAAATCCCCTTCTTCCAATCACCCGTGTTTCAGCTGAGAAACTGCCAAGTCATGCAGCAGCAGTGCTGCCAACAGCTCAGGATGATCGCGCAACAGTCTCACTGCCAGGCCGTTAGCAGTGTTCAGGTGATTGTGCAGCAGCTACAGCTACAACAGTTTACTGGCATCAACTTCGATCAGACTCAAGCTCTAGCCCAAGCTATGTTGGCCCTAAACTTGCCGTTA…
AF862	T1	Pro13.34	+	Prolamin	AF862_8_1	Pro13b.20	Contig 5	-13	ATGAAGATCATTTTCGTCTTTGCTCTCCTTGCTATTGCTACATGCAGTTTGATGTTTTAGGTCAAAGTTATAGGCAATATCAGCTGCAGTCGCCTCTCCTACTACAGCAACATGTGCTTAGCCCATATAATGAGTTCGTAAGGCAGCAGTATGGCATAGCGGCAAGCCCCTTATCGCAATCAGTTGCATTTCAACTGAGAAATAACCATGTCTGGCAACAGCTCAGGCTGGTGGTGCAACAGTCTCACTATCAGGATATTAACATTGTTCAGGCCATAGCGCAGCAGCTACAACTCCAGCAGTTTGATGATCTCTACTTTGGTCGGAATCTGGCTCAAGCTCAAGCTCAAGCTCTGTTGGCTTTGAACTTGCCATCTACATATGGTATCTACCC
AF862	T1	Pro13.34	+	Prolamin	AF862_8_11	Pro13b.4	Contig 1	-2	ATGAAGATCATTTTCTTCTTTGCTCTCCTTGCTATTGCTGCATGCAGCGCCACCGCAGTTTGATGTTTTAGGTCAAAATATTAGGCAATATCAGGTGCAGTCGCCTCTCCTGCTACAGCAACAGGTGCTTAGCCTATATAATGAGTTCGTAAGGCAGCAGTATAGCATTGCGGCAAGCCCCTTCTTGCAATCAGCTGTGTTTCAAGTGAGAAACAACCAAGTCTTGCAACAGCTCAGGCTGGTGGCGCAACAATCTCACTACCAGGACATTAACGTTGTCCAGGCCATAGCGCAGCAGCTACACCTACAGCAGTTTGGCGATCTCTACATTGACCGGAATCTGGCTCAAGCTCAAGCACTGTTGGCTTTTAACTTGCCATCTACATATGGTATCTACCC
AF862	T1	Pro13.34	+	Prolamin	AF862_8_12	Pro13b.19	Contig 5	1	ATGAAGATCATTTTCTTATTTGCTCTTCTTGCTATTGCTGCTTGCAGCGCCTCTGACGCAGTTTGATGTTTTAGGTCAAAGTTATAGGCAATATCAGCTGCAGTCGCCTCTCCTGCTACAGCAACAGGTTCTTAGCCCATATAATGAGTTCGTAAGGCAGGAGTATGGCATAGCGGCAAGCCCCTTATTGCAATCAGCTGCGTTTCAACTGAGAAACAACCAAGTCTGGCAACAGCTCAGGCTGGTGGCGCAACAGTCTCACTATCAGGATATTAAAATTGTTCAGGCCATAGCGCAGCAGCTGCAACTCCAGCAGTTTGATGATCTCTACTTTGATCGGAATCTGGCTCAAGCTCAAGCTCAAGCTCTGTTGGCTTTGAACTTGCCATCTACATATGG…
AF862	T1	Pro13.34	+	Prolamin	AF862_8_2	Pro13b.19	Contig 5	1	ATGAAGATCATTTTCTTATTTGCTCTTCTTGCTATTGCTGCTTGCAGCGCCTCTGACGCAGTTTGATGTTTTAGGTCAAAGTTATAGGCAATATCAGCTGCAGTCGCCTCTCCTGCTACAGCAACAGGTTCTTAGCCCATATAATGAGTTCGTAAGGCAGGAGTATGGCATAGCGGCAAGCCCCTTATTGCAATCAGCTGCGTTTCAACTGAGAAACAACCAAGTCTGGCAACAGCTCAGGCTGGTGGCGCAACAGTCTCACTATCAGGATATTAAAATTGTTCAGGCCATAGCGCAGCAGCTGCAACTCCAGCAGTTTGATGATCTCTACTTTGATCGGAATCTGGCTCAAGTTCAAGCTCAAGCTCTGTTGGCTTTGAACTTGCCATCTACATATGG…
AF862	T1	Pro13.34	+	Prolamin	AF862_8_2	Pro13b.4	Contig 1	0	ATGAAGATCATTTTCGTCTTTGCTCTCCTTGCTATTGCTGCATGCAGCGCCACAGCGCAGTTTGATGTTTTAGGTCAAAATATTAGGCAATATCAGGTGCAGTCGCCTCTCCTGCTACAGCAACAGGTGCTTAGCCTATATAATGAGTTCGTAAGGCAGCAGTATAGCATTGCGGCAAGCCCCTTCTTGCAATCAGCTGTGTTTCAAGTGAGAAACAACCAAGTCTTGCAACAGCTCAGGCTGGTGGCGCAACAATCTCACTACCAGGACATTAACGTTGTCCAGGCCATAGCGCAGCAGCTACACCTACAGCAGTTTGGCGATCTCTACATTGACCGGAATCTGGCTCAAGCTCAAGCACTGTTGGCTTTTAACTTGCCATCTACATATGGTATCTAC…
AF862	T1	Pro13.34	+	Prolamin	AF862_8_3	Pro13a.3	Contig 4	0	ATGAAGATCATTTTCGTATTTGCTCTCCTTGCTATTGCTGCATGCAGCGCCTCTACGCAGTTTGATGCTGTTACTCATGTTTACAGGCAATATCAGCTGCAGCCGCATCTCATGCTGCAGCAACAGATACTTAGCCCATGCGGTGAGTTCGTAAGGCAGCAGTGCAGCACAGTGGAAATCCCCTTCTTCCAATCACCCGTGTTTCAGCTGAGAAACTGCCAAGTCATGCAGCAGCAGTGCTGCCAACAGCTCAGGATGATCGCGCAACAGTCTCACTGCCAGGCCGTTAGCAGTGTTCAGGTGATTGTGCAGCAGCTACAGCTACAACAGTTTACTGGCATCAACTTCGATCAGACTCAAGCTCTAGCCCAAGCTATGTTGGCCCTAAACTTGCCGTTA…
AF862	T1	Pro13.34	+	Prolamin	AF862_8_4	Pro13a.2	Contig 6	-197	ATGAAGATCATTTTCGTCTTTGCTCTCCTTGCTATTGCTGCATGCAGCGCCACTGAGGCTGGTAGCGCAACAATCTCACTACCAGGCCATTAGTAGCGTTCAGGCGATTGTGCAGCAACTACAGCTGCAGCAGGTCGGTGTTGTCTACTTTGATCAGACTCAAGCTCAAGCTCAAGCTTTGCTGGCCTTAAACTTGCCATCCATATGTGGTATCTATCCTAACTACTACATTGCTCCGAGGAGCATTCCCACCGTTGGTGGTGTCTGGTACTGA
AF862	T1	Pro13.34	+	Prolamin	AF862_8_6	Pro13b.5	Contig 2	0	ATGAAGATCATTTTCGTCTTTGCTCTCCTTGCTATTGCTGCATGCAACGCCTCTGCGTAGTTTGATGTTTTAGGTCAAAGTTATAGGCAATATCAGCTGCAGTCACCTCTCCTACTACAACAACAGGTGCTTAGCCCATATAATGACTTCATAAGGCAGCAATACGGCATAGCGGCAAGCCCCTTCTTGCAATCAGCTGCGTTTAAACTGAGAAATAACCAAGTCTGGCAACAGCTCGTGCTGATGGCGCAACAATCTCACTATCAGGACATTAACATTGTTCAGGCCATAGCGCAGCAGCTATAACTCCAGCAGTTTGGTGATCTCTACTTTGATCGGAATCTGGCTCAAGCTCAAGCTCTGTTGGCTTTTAACGTGCCATCTAGATATGGTATCTAC…
AF862	T1	Pro13.34	+	Prolamin	AF862_8_7	Pro13b.10	Contig 2	0	ATGAAGATCATTTTCGTCTTTGCTCTCCTTGCTATTGCTGCATGCAGCGCCTCTGCGGAGTTTGATGTTTTAGGTCAAAATTATAGGCAATATCAGCTGCAGTCACCTGTCCTGCTACAGCAACAGGTGCTTAGCCCATATAATGAGTTCGTAAGGCAGCAGTATGGCATAGCGGCAAGCCCCTTCTTGCAATCAGCTGCATTTCAACTGAGAAATAACCAAGTCTGGCAACATCTCGCGCTGGTGGCGCAACAATCTCGCTATCAGGACATTAACATTGTTCAGGCCATAGCGCAGCAGCTACAACTCCAGCAATTTGGTGATCTCTACTTTGATCGGAATCTGGCTCAAGCTCAAGCTCTATTGGCTTTTAACGTGCCATCTAGATATGGTATCTAC…
AF862	T1	Pro13.34	+	Prolamin	AF862_8_8	Pro13b.12.1	Contig 2	0	ATGAAGATCATTTTCGTATTTGCTCTCCTTGCTATTGCTGCATGCAGCGCCACAGCGCGGTTTGATGTTTTAGGTCAAAATATTAGGCAATATCAGGTGCAGTCGCCTCTCCTGCTACAGCAACAGGTGCTTAGCCTATATAATGAGTTCGTAAGGCAGCAGTATAGCATTGCGGCAAGCCCCTTCTTGCAATCAGCTGCGTTTCAATTGAGAAACAACCAAGTCTGGCAACAACTCGGGCTGGTGGTGCAACAATCTCACTATCAGGACATTAACATTGTTCAGGCCATAGCACAACAGCTACAACTCCAGCAGTTTGGTGATCTCTACTTTGATCGGAATCTGGCTCAAGCTCAAGCTCTGTTGGCTTTTAACGTGCCATCTAGATATGGTATCTAC…
AF862	T1	Pro13.34	+	Prolamin	AF862_8_9	Pro13a.2	Contig 6	-197	ATGAAGATCATTTTCGTATTTGCTCTCCTTGCTATTGCTGCATGCAGCGCCACTGAGGCTGGTAGCGCAACAATCTCACTACCAGGCCATTAGTAGCGTTCAGGCGATTGTGCAGCAACTACAGCTGCAGCAGGTCGGTGTTGTCTACTTTGATCAGACTCAAGCTCAAGCTCAAGCTTTGCTGGCCTTAAACTTGCCATCCAAATGTGGTATCTATCCTAACTACTACATTGCTCCGAGGAGCATTCCCACCGTTGGTGGTATCTGGTACTGA
Pro13.111	T0	-	+	Prolamin	111_1	Pro13a.1	Contig 3	-4	ATGAAGATCATTTTCGTCTTTGCTCTCCTTGCTATTGTTGCATGCAATGCCTCTGCGCGGTTTGATCCTCTTAGTCAAAGTTATAGGCAATATCAACTACAGTCGCATCTCCTACTACAGCAACAAGTGCTCAGCCCATGCAGTGAGTTCGTAAGGCAACAGTATAGCATAGTGGCAACCCCCTTCTGGCAACCAGCTACGTTTCAATTGATAAACAACCAAGTCATGCAGCAGCAGTGTTGCCAACAGGGCTGGTAGCACAACAATCTCACTACCAGGCCATTAGTATTGTTCAAGCGATTGTGCAACAGCTACAACTGCAGCAATTTAGTGGTGTCTACTTTGATCAGACTCAAGCTCAAGCCCAAACTCTGTTGACCTTCGACTTGCCATCCATAT…
Pro13.111	T0	-	+	Prolamin	111_11	Pro13b.3	Contig 1	0	ATGAAGATCATTTTCGTCTTTGCTCTCCTTGCTATTGCTGCATGCAGCGCCACAGCGCAGTTTGATGTTTTAGGTCAAAATATTAGGCAATATCAGGTGCAGTCGCCTCTCCTGCTACAGCAACAGGTGCTTAGCCTATATAATGAGTTCGTAAGGCAGCAGTATAGCATTGCGGCAAGCCCCTTCTTGCAATCAGCTGTGTTTCAACTGAGAAACAACCAAGTCTTGCAACAGCTCAGGCTGGTGGCGCAACAATCTCACTACCAGGACATTAACGTTGTCCAGGCCATAGCGCAGCAGCTACACCTCCAGCAGTTTGGCGATCTCTACATTGACCGGAATCTGGCTCAAGCGCAAGCACTGTTGGCTTTTAACTTGCCATCTACATATGGTATCTAC…
Pro13.111	T0	-	+	Prolamin	111_12	Pro13b.20	Contig 5	1	ATGAAGATCATTTTCTTATTTGCTCTTCTTGCTATTGCTGCAAGCAGCGCCTCTGTCGCAGTTTGATGTTTTAGGTCAAAGTTATAGGCAATATCAGCTGCAGTCGCCTCTCCTACTACAGCAACATGTGCTTAGCCCATATAATGAGTTCGTAAGGCAGCAGTATGGCATAGCGGCAAGCCCCTTATCGCAATCAGTTGCATTTCAACTGAGAAATAACCATGTCTGGCAACAGCTCAGGCTGGTGGTGCAACAGTCTCACTATCAGGATATTAACATTGTTCAGGCCATAGCGCAGCAGCTACAACTCCAGCAGTTTGATGATCTCTACTTTGGTCGGAATCTGGCTCAAGCTCAAGCTCAAGCTCTGTTGGCTTTGAACTTGCCATCTAGATATGG…
Pro13.111	T0	-	+	Prolamin	111_2	Pro13a.1	Contig 3	-1	ATGAAGATCATTTTCGTCTTTGCTCTCCTTGCTATTGTTGCATGCAATGCCTCTGCGCGGTTTGATCCTCTTAGTCAAAGTTATAGGCAATATCAACTACAGTCGCATCTCCTACTACAGCAACAAGTGCTCAGCCCATGCAGTGAGTTCGTAAGGCAACAGTATAGCATAGTGGCAACCCCCTTCTGGCAACCAGCTACGTTTCAATTGATAAACAACCAAGTCATGCAGCAGCAGTGTTGCCAACAGCTCGGCTGGTAGCACAACAATCTCACTACCAGGCCATTAGTATTGTTCAAGCGATTGTGCAACAGCTACAACTGCAGCAATTTAGTGGTGTCTACTTTGATCAGACTCAAGCTCAAGCCCAAACTCTGTTGACCTTCAACTTGCCATCCA…
Pro13.111	T0	-	+	Prolamin	111_3	Pro13a.1	Contig 3	-1	ATGAAGATCATTTTCGTCTTTGCTCTCCTTGCTATTGTTGCATGCAATGCCTCTGCGCGGTTTGATCCTCTTAGTCAAAGTTATAGGCAATATCAACTACAGTCGCATCTCCTACTACAGCAACAAGTGCTCAGCCCATGCAGTGAGTTCGTAAGGCAACAGTATAGCATAGTGGCAACCCCCTTCTGGCAACCAGCTACGTTTCAATTGATAAACAACCAAGTCATGCAGCAGCAGTGTTGCCAACAGCTCGGCTGGTAGCACAACAATCTCACTACCAGGCCATTAGTATTGTTCAAGCGATTGTGCAACAGCTACAACTGCAGCAATTTAGTGGTGTCTACTTTGATCAGACTCAAGCTCAAGCCCAAACTCTGTTGACCTTCAACTTGCCATCCA…
Pro13.111	T0	-	+	Prolamin	111_4	Pro13a.3	Contig 4	0	ATGAAGATCATTTTCGTCTTTGCTCTCCTTGCTATTGCTGCATGCAGCGCCTCTACGCAGTTTGATGCTGTTACTCATGTTTACAGGCAATATCAGCTGCAGCCGCATCTCATGCTGCAGCAACAGATGCTTAGCCCATGCGGTGAGTTCGTAAGGCAGCAGTGCAGCACAGTGGAAATCCCCTTCTTCCAATCACCCGTGTTTCAGCTGAGAAACTGCCAAGTCATGCAGCAGCAGTGCTGCCAACAGCTCAGGATGATCGCGCAACAGTCTCACTGCCAGGCCGTTAGCAGTGTTCAGGTGATTGTGCAGCAGCTACAGCTACAACAGTTTACTGGCATCAACTTCGATCAGACTCAAGCTCTAGCCCAAGCTATGTTGGCCCTAAACTTGCCGTTA…
Pro13.111	T0	-	+	Prolamin	111_5	Pro13b.20	Contig 5	1	ATGAAGATCATTTTCGTATTTGCTCTTCTTGCTATTGCTGCAAGCAGCGCCTCTGTCGCAGTTTGATGTTTTAGGTCAAAGTTATAGGCAATATCAGCTGCAGTCGCCTCTCCTACTACAGCAACATGTGCTTAGCCCATATAATGAGTTCGTAAGGCAGCAGTATGGCATAGCGGCAAGCCCCTTATCGCAATCAGTTGCATTTCAACTGAGAAATAACCATGTCTGGCAACAGCTCAGGCTGGTGGTGCAACAGTCTCACTATCAGGATATTAACATTGTTCAGGCCATAGCGCAGCAGCTACAACTCCAGCAGTTTGATGATCTCTACTTTGGCCGGAACCTGGCTCAAGCTCAAGCTCAAGCTCTGTTGGCTTTGAACTTGCCATCTAGATATGG…
Pro13.111	T0	-	+	Prolamin	111_6	Pro13a.3	Contig 4	0	ATGAAGATCATTTTCTTATTTGCTCTCCTTGCTATTGCTGCATGCAGCGCCTCTACGCAGTTTGATGCTGTTACTCATGTTTACAGGCAATATCAGCTGCAGCCGCATCTCATGCTGTAGCAACAGATGCTTAGCCCATGCGGTGAGTTCGTAAGGCAGCAGTGCAGCACAGTGGAAATCCCCTTCTTCCAATCACCCGTGTTTCAGCTGAGAAACTGCCAAGTCATGCAGCAGCAGTGCTGCCAACAGCTCAGGATGATCGCGCAACAGTCTCACTGCCAGGCCGTTAGCAGTGTTCAGGTGATTGTGCAGCAGCTACAGCTACAACAGTTTACTGGCATCAACTTCGATCAGGCTCAAGCTCTAGCCCAAGCTATGTTGGCCCTAAACTTGCCGTTA…
Pro13.111	T0	-	+	Prolamin	111_7	Pro13a.3	Contig 4	0	ATGAAGATCATTTTCGTCTTTGCTCTCCTTGCTATTGCTGCATGCAGCGCCTCTACGCAGTTTGATGCTGTTACTCATGTTTACAGGCAATATCAGCTGCAGCCGCATCTCATGCTGCAGCAACAGATGCTTAGCCCATGCGGTGAGTTCGTAAGGCAGCAGTGCAGCACAGTGGAAATCCCCTTCTTCCAATCACCCGTGTTTCAGCTGAGAAACTGCCAAGTCATGCAGCAGCAGTGCTGCCAACAGCTCAGGATGATCGCGCAACAGTCTCACTGCCAGGCCGTTAGCAGTGTTCAGGTGATTGTGCAGCAGCTACAGCTACAACAGTTTACTGGCATCAACTTCGATCAGACTCAAGCTCTAGCCCAAGCTATGTTGGCCCTAAACTTGCCGTTA…
Pro13.111	T0	-	+	Prolamin	111_8	Pro13a.3	Contig 4	0	ATGAAGATCATTTTCTTATTTGCTCTCCTTGCTATTGCTGCATGCAGCGCCTCTACGCAGTTTGATGCTGTTACTCATGTTTACAGGCAATATCAGCTGCAGCCGCATCTCATGCTGCAGCAACAGATGCTTAGCCCATGCGGTGAGTTCGTAAGGCAGCAGTGCAGCACAGTGGAAATCCCCTTCTTCCAATCACCCGTGTTTCAGCTGAGAAACTGCCAAGTCATGCAGCAGCAGTGCTGCCAACAGCTCAGGATGATCGCGCAACAGTCTCACTGCCAGGCCGTTAGCAGTGTTCAGGTGATTGTGCAGCAGCTACAGCTACAACAGTTTACTGGCATCAACTTCGATCAGACTCAAGCTCTAGCCCAAGCTATGTTGGCCCTAAACTTGCCGTTA…
Pro13.111	T0	-	+	Prolamin	111_9	Pro13b.3	Contig 1	0	ATGAAGATCATTTTCGTCTTTGCTCTCCTTGCTATTGCTGCATGCAGCGCCACAGCGCAGTTTGGTGTTTTAGGTCAAAATATTAGGCAATATCAGGTGCAGTCGCCTCTCCTGCTACAGCAACAGGTGCTTAGCCTATATAATGAGTTCGTAAGGCAGCAGTATAGCATTGCGGCAAGCCCCTTCTTGCAATCAGCTGTGTTTCAACTGAGAAACAACCAAGTCTTGCAACAGCTCAGGCTGGTGGCGCAACAATCTCACTACCAGGACATTAACGTTGTCCAGGCCATAGCGCAGCAGCTACACCTCCAGCAGTTTGGCGATCTCTACATTGACCGGAATCTGGCTCAAGCGCAAGCACTGTTGGCTTTTAACTTGCCATCTACATATGGTATCTAC…
Pro13.119	T0	-	-	Prolamin	119_1	Pro13a.1	Contig 3	-5	ATGAGATCATTTTCGTCTTTGCTCTCCTTGCTATTGTTGCATGCAATGCCTCTGCGCGGTTTGATCCTCTTAGTCAAAGTTATAGGCAATATCAACTACAGTCGCATCTCCTACTACAGCAACAAGTGCTCAGCCCATGCAGTGAGTTCGTAAGGCAACAGTATAGCATAGTGGCAACCCCCTTCTGGCAACCAGCTACGTTTCAATTGATAAACAACCAAGTCATGCAGCAGCAGTGTTGCCAACAGGCTGGTAGCACAACAATCTCACTACCAGGCCATTAGTATTGTTCAAGCGATTGTGCAACAGCTACAACTGCAGCAATTTAGTGGTGTCTACTTTGATCAGACTCAAGCTCAAGCCCAAACTCTGTTGACCTTCAACTTGCCATCCATATGT…
Pro13.119	T0	-	-	Prolamin	119_10	Pro13a.3	Contig 4	0	ATGAAGATCATTTTCGTATTTGCTCTCCTTGCTATTGCTGCATGCAGCGCCTCTACGCAGTTTGATGCTGTTACTCATGTTTACAGGCAATATCAGCTGCAGCCGCATCTCATGCTGCAGCAACAGATGCTTAGCCCATGCGGTGAGTTCGTAAGGCAGCAGTGCAGCACAGTGGAAATCCCCTTCTTCCAATCACCCGTGTTTCAGCTGAGAAACTGCCAAGTCATGCAGCAGCAGTGCTGCCAACAGCTCAGGATGATCGCGCAACAGTCTCACTGCCAGGCCGTTAGCAGTGTTCAGGTGATTGTGCAGCAGCTACAGCTACAACAGTTTACTGGCATCAACTTCGATCAGACTCAAGCTCTAGCCCAAGCTATGTTGGCCCTAAACTTGCCGTTA…
Pro13.119	T0	-	-	Prolamin	119_11	Pro13a.1	Contig 3	-5	ATGAAGATCATTTTCTTATTTGCTCTCCTTGCTATTGTTGCATGCAATGCCTCTGCGCGGTTTGATCCTCTTAGTCAAAGTTATAGGCAATATCAACTACAGTCGCATCTCCTACTACAGCAACAAGTGCTCAGCCCATGCAGTGAGTTCGTAAGGCAACAGTATAGCATAGTGGCAACCCCCTTCTGGCAACCAGCTACGTTTCAATTGATAAACAACCAAGTCATGCAGCAGCAGTGTTGCCAACAGGCTGGTAGCACAACAATCTCACTACCAGGCCATTAGTATTGTTCAAGCGATTGTGCAACAGCTACAACTGCAGCAATTTAGTGGTGTCTACTTTGATCAGACTCAAGCTCAAGCCCAAACTCTGTTGACCTTCAACTTGCCATCCATATG…
Pro13.119	T0	-	-	Prolamin	119_12	Pro13a.2	Contig 6	1	ATGAAGATCATTTTCGTCTTTGCTCTCCTTGCTATTGTTGCATGCAATGCCTCTGCGCGGTTTGATCCTCTTAGTCAAAGTTATAGGCAATATCAACTACAGTCGCATCTCCTACTACAGCAACAAGTGCTCAGCCCATGCAGTGAGTTCGTAAGGCAACAGTATAGCATAGTGGCAACCCCCTTCTGGCAACCAGCTACGTTTCAATTGATAAACAACCAAGTCATGCAGCAGCAGTGTTGCCAACAGCTCAAGGCTGGTAGCGCAACAATCTCACTACCAGGCCATTAGTAGCGTTCAGGCGATTGTGCAGCAACTACAGCTGCAGCAGGTCGGTGTTGTCTACTTTGATCAGACTCAAGCTCAAGCTCAAGCTTTGCTGGCCTTAAACTTGCCATC…
Pro13.119	T0	-	-	Prolamin	119_2	Pro13a.1	Contig 3	-5	ATGAAGATCATTTTCGTCTTTGCTCTCCTTGCTATTGTTGCATGCAATGCCTCTGCGCGGTTTGATCCTCTTAGTCAAAGTTATAGGCAATATCAACTACAGTCGCATCTCCTACTACAGCAACAAGTGCTCAGCCCATGCAGTGAGTTCGTAAGGCAACAGTATAGCATAGTGGCAACCCCCTTCTGGCAACCAGCTACGTTTCAATTGATAAACAACCAAGTCATGCAGCAGCAGTGTTGCCAACAGGCTGGTAGCACAACAATCTCACTACCAGGCCATTAGTATTGTTCAAGCGATTGTGCAACAGCTACAACTGCAGCAATTTAGTGGTGTCTACTTTGATCAGACTCAAGCTCAAGCCCAAACTCTGTTGACCTTCAACTTGCCATCCATATG…
Pro13.119	T0	-	-	Prolamin	119_3	Pro13a.3	Contig 4	0	ATGAAGATCATTTTCGTCTTTGCTCTCCTTGCTATTGCTGCATGCAGCGCCTCTACGCAGTTTGATGCTGTTACTCATGTTTACAGGCAATATCAGCTGCAGCCGCATCTCATGCTGCAGCAACAGATGCTTAGCCCATGCGGTGAGTTCGTAAGGCAGCAGTGCAGCACAGTGGAAATCCCCTTCTTCCAATCACCCGTGTTTCAGCTGAGAAACTGCCAAGTCATGCAGCAGCAGTGCTGCCAACAGCTCAGGATGATCGCGCAACAGTCTCACTGCCAGGCCGTTAGCAGTGTTCAGGTGATTGTGCAGCAGCTACAGCTACAACAGTTTACTGGCATCAACTTCGATCAGACTCAAGCTCTAGCCCAAGCTATGTTGGCCCTAAACTTGCCGTTA…
Pro13.119	T0	-	-	Prolamin	119_4	Pro13a.2	Contig 6	-9	ATGAAGATCATTTTCGTATTTGCTCTCCTTGCTATTGCTGCATGCAGCGCCACTGATGTTTTAGGTCAAAATATTAGGCAATATCAGGTGCAGTCGCCTCTCCTGCTACAGCAACAGGTGCTTAGCCCATATAATGAGTTCGTAAGGCAGCAGTATAGCATTGCGGCAAGCACCTTCTTGCAATCAGCTACGTTTCAATTGATAAACAACCAAGTCATGCAGCAGCGGTGTTGCCAACAGCTCAAGGCTGGTAGCGCAACAATCTCACTACCAGGCCATTAGTAGCGTTCAGGCGATTGTGCAGCAACTACAGCTGCAGCAGGTCGGTGTTGTCTACTTTGATCAGACTCAAGCTCAAGCTCAAGCTTTGCTGGCCTTAAACTTGCCATCCATATGTGG…
Pro13.119	T0	-	-	Prolamin	119_5	Pro13a.1	Contig 3	-5	ATGAAGATCATTTTCGTATTTGCTCTCCTTGCTATTGTTGCATGCAATGCCTCTGCGCGGTTTGATCCTCTTAGTCAAAGTTATAGGCAATATCAACTACAGTCGCATCTCCTACTACAGCAACAAGTGCTCAGCCCATGCAGTGAGTTCGTAAGGCAACAGTATAGCATAGTGGCAACCCCCTTCTGGCAACCAGCTACGTTTCAATTGATAAACAACCAAGTCATGCAGCAGCAGTGTTGCCAACAGGCTGGTAGCACAACAATCTCACTACCAGGCCATTAGTATTGTTCAAGCGATTGTGCAACAGCTACAACTGCAGCAATTTAGTGGTGTCTACTTTGATCAGACTCAAGCTCAAGCCCAAACTCTGTTGACCTTCAACTTGTCATCCATATG…
Pro13.119	T0	-	-	Prolamin	119_6	Pro13b.12.1	Contig 2	0	ATGAAGATCATTTTCGTCTTTGCTCTCCTTGCTATTGCTGCATGCAGCGCCACAGCGCAGTTTGATGTTTTAGGTCAAAATATTAGGCAATATCAGGTGCAGTCGCCTCTCCTGCTACAGCAACAGGTGCTTAGCCTATATAATGAGTTCGTAAGGCAGCAGTATAGCATTGCGGCAAGCTCCTTCTTGCAATCAGCTGCGTTTCAACTGAGAAATAACCATGTCTGGCAACAGCTCAGGCTGGTGGTGCAACAGTCTCACTATCAGGATATTAACATTGTTCAGGCCATAGCGCAGCAGCTACAACTCCAGCAGTTTGATGATCTCTACTTTGGTCGGAATCTGGCTCAAGCTCAACCTCTGTTGGCTTTTAACGTGCCATCTAGATATGGTATCTAC…
Pro13.119	T0	-	-	Prolamin	119_7	Pro13a.1	Contig 3	-5	ATGAAGATCATTTTCGTATTTGCTCTCCTTGCTATTGTTGCATGCAATGCCTCTGCGCGGTTTGATCCTCTTAGTCAAAGTTATAGGCAATATCAACTACAGTCGCATCTCCTACTACAGCAACAAGTGCTCAGCCCATGCAGTGAGTTCGTAAGGCAACAGTATAGCATAGTGGCAACCCCCTTCTGGCAACCAGCTACGTTTCAATTGATAAACAACCAAGTCATGCAGCAGCAGTGTTGCCAACAGGCTGGTAGCACAACAATCTCACTACCAGGCCATTAGTATTGTTCAAGCGATTGTGCAACAGCTACAACTGCAGCAATTTAGTGGTGTCTACTTTGATCAGACTCAAGCTCAAGCCCAAACTCTGTTGACCTTCAACTTGCCATCCATATG…
Pro13.119	T0	-	-	Prolamin	119_8	Pro13b.12.1	Contig 2	0	ATGAAGATCATTTTCGTCTTTGCTCTCCTTGCTATTGCTGCATGCAGCGCCACTGCGCAGTTTGATGTTTTAGGTCAAAATATTAGGCAATATCAGGTGCAGTCGCCTCTCCTGCTACAGCAACAGGTGCTTAGCCCATATAATGAGTCCGTAAGGCAGCAGTATGGCATAGCGGCAAGCCCCTTCTTGCAATCAGCTGCGTTTCAACTGAGAGACAACCAAGTCTGGCAACATCTCGCGCTGGTGGCGCAACAATCTCGCTATCAGGACATTAACATTGTTCAGGCCATAGCGCAGCAGCTACAACTCCAGCAGTTTGGTGATCTCTACTTTGATCGGAATCTGGCTCAAGCTCAAGCTCTATTGGCTTTTAACGTGCCATCTAGATATGGTATCTAC…
Pro13.119	T0	-	-	Prolamin	119_9	Pro13b.12.2	Contig 2	0	ATGAAGATCATTTTCGTCTTTGCTCTCCTTGCTATTGCTGCATGCAACGCCTCTGCGTAGTTTGATGTTTTAGGTCAAAGTTATAGGCAATATCAGCTGCAGTCGCCTGTCCTGCTACAGCAACAGGTGCTTAGCCCATATAATGAGTTCGTAAGGCAGCAGTATGGCATAGCGGCAGGCCCCTTCTTGCAATCAGCTGCGTTTCAACTGAGAAACAACCAAGTCTGGCAACAGCTCGGGCTGGTGAGGCAACAATCTCACTATCAGGACATTAACATTGTTCAGGCCATAGCGCAGCAACTACAACTCCAGCAGTTTGGTGATCTCTACTTTGATCGGAATCTGGCTCAAGCTCAAGCTCTGTTGGCTTTTAACGTGCCATCTAGATATGGTATCTAC…
Pro13.140	T0	-	+	Prolamin	140_1	Pro13a.3	Contig 4	0	ATGAAGATCATTTTCGTATTTGCTCTCCTTGCTATTGCTGCATGCAGCGCCTCTACGCAGTTTGATGCTGTTACTCATGTTTACAGGCAATATCAGCTGCAGCCGCATCTCATGCTGCAGCAACAGATGCTTAGCCCATGCGGTGAGTTCGTAAGGCAGCAGTGCAGCACAGTGGAAATCCCCTTCTTCCAATCACCCGTGTTTCAGCTGAGAAACTGCCAAGTCATGCAGCAGCAGTGCTGCCAACAGCTCAGGATGATCGCGCAACAGTCTCACTGCCAGGCCGTTAGCAGTGTTCAGGTGATTGTGCAGCAGCTACAGCTACAACAGTTTACTGGCATCAACTTCGATCAGACTCAAGCTCTAGCCCAAGCTATGTTGGCCCTAAACTTGCCGTTA…
Pro13.140	T0	-	+	Prolamin	140_10	Pro13b.3	Contig 1	0	ATGAAGATCATTTTCGTCTTTGCTCTTCTTGCTATTGCTGCAAGCAGCGCCTCTGCGCAGTTTGATGTTTTAGGTCAAAGTTATAGGCAATATCAGCTGCAGTCGCCTCTCCTACTACAGCAACATGTGCTTAGCCCATATAATGAGTTCGTAAGGCAGCAGTATAGCATTGCGGCAAGCCCCTTCTTGCAATCAGCTGTGCTTCAACTGAGAAACAACCAAGTCTTGCAACAGCTCAGGCTGGTGGCGCAACAATCTCACTACCAGGACATTAACGTTGTCCAGGCCATAGCGCAGCAGCTACACCTCCAGCAGTTTGGCGATCTCTACATTGACCGGAATCTGGCTCAAGCGCAAGCACTGTTGGCTTTTAACTTGCCATCTACATATGGTATCTAC…
Pro13.140	T0	-	+	Prolamin	140_11	Pro13b.7	Contig 2	0	ATGAAGATCATTTTCGTCTTTGCGCTCCTTGCTATTGCTGCATGCAGTGCCTCTGCACAGTTTGATGTTTTAGGTCAAAGTTATGGGCAATATCTGCTGCATTCGCCTCTCCTGATACAGCAACAGGTGCTTAGCCCATATAGTGAGTTCGTAAGGCAGCAGTATGGCATAGCGGCAAGCCCCTTCTTGCAATCAGCTGCGTTTCAACTGAGAAACAACCAAGTCTGGCAATAGCTTGGGCTGGTGGCGCAACAATCTCTCTATCAGAACATTAACATTGTTCAGGCCATAGCACAGCAGCTATAACTCTAGCAATTTGGTGATCTCTACTTTGATCGGAATCTGGCTCAAGCTCAAGCTCTGTTGGCTTTTAACGTGCCATCTAAATATAGGATCTAC…
Pro13.140	T0	-	+	Prolamin	140_12	Pro13a.1	Contig 3	1	ATGAAGATCATTTTCGTCTTTGCTCTCCTTGCTATTGTTGCACGCAATGCCTCTGCGCGGTTTGATCCTCTTAGTCAAAGTTATAGGCAATATCAACTACAGTCGCATCTCCTACTACAGCAACAAGTGCTCAGCCCATGCAGTGAGTTCGTAAGGCAACAGTATAGCATAGTGGCAACCCCCTTCTGGCAACCAGCTACGTTTCAATTGATAAACAACCAAGTCATGCAGCAGCAGTGTTGCCAACAGCTCATGGCTGGTAGCACAACAATCTCACTACCAGGCCATTAGTATTGTTCAAGCGATTGTGCAACAGCTACAACTGCAGCAATTTAGTGGTGTCTACTTTGATCAGACTCAAGCTCAAGCTCAAACTCTGTTGACCTTCAACTTGCCATC…
Pro13.140	T0	-	+	Prolamin	140_14	Pro13a.3	Contig 4	0	ATGAAGATCATTTTCTTATTTGCTCTCCTTGCTATTGCTGCATGCAGCGCCTCTACGCAGTTTGATGCTGTTACTCATGTTTACAGGCAATATCAGCTGCAGCCGCATCTCATGCTGCAGCAACAGATGCTTAGCCCATGCGGTGAGTTCGTAAGGCAGCAGTGCAGCACAGTGGAAATCCCCTTCTTCCAATCACCCGTGTTTCAGCTGAGAAACTGCCAAGTCATGCAGCAGCAGTGCTGCCAACAGCTCAGGATGATCGCGCAACAGTCTCACTGCCAGGCCGTTAGCAGTGTTCAGGTGATTGTGCAGCAGCTACAGCTACAACAGTTTACTGGCATCAACTTCGATCAGACTCAAGCTCTAGCCCAAGCTATGTTGGCCCTAAACTTGCCGTTA…
Pro13.140	T0	-	+	Prolamin	140_16	Pro13b.5	Contig 2	0	ATGAAGATCATTTTCGTCTTTGCTCTCCTTGCTATTGCTGCATGCAACGCCTCTGCGTAGTTTGATGTTTTAGGTCAAAGTTATAGGCAATATCAGCTGCAGTCACCTCTCCTACTACAACAACAGGTGCTTAGCCCATATAATGACTTCATAAGGCAGCAATACGGCATAGCGGCAAGCCCCTTCTTGCAATCAGCTGCGTTTAAACTGAGAAATAACCAAGTCTGGCAACAGCTCGTGCTGATGGCGCAACAATCTCACTATCAGGACATTAACATTGTTCAGGCCATAGCGCAGCAGCTATAACTCCAGCAGTTTGGTGATCTCTACTTTGATCGGAATCTGGCTCAAGCTCAACCTCTGTTGGCTTTTAACGTGCCATCTAGATATGGTATCTAC…
Pro13.140	T0	-	+	Prolamin	140_17	Pro13b.7	Contig 2	0	ATGAAGATCATTTTCTTATTTGCTCTCCTTGCTATTGCTGCATGCAGCGCCTCTACGCAGTTTGATGCTGTTACTCATGTTTACAGGCAATATCAGCTGCAGCCGCATCTCATGCTGCAGCAACAGATGCTTAGCCCATATAGTGAGTTCGTAAGGCAGCAGTATGGCATAGCGGCAAGCCCCTTCTTGCAATCAGCTGCGTTTCAACTGAGAAACAACCAAGTCTGGCAATAGCTTGGGCTGGTGGCGCAACAATCTCTCTATCAGAACATTAACATTGTTCAGGCCATAGCACAGCAGCTATAACTCTAGCAATTTGGTGATCTCTACTTTGATCGGAATCTGGCTCAAGCTCAAGCTCTGTTGGCTTTTAACGTGCCATCTAAATATAGGATCTAC…
Pro13.140	T0	-	+	Prolamin	140_18	Pro13a.6	Contig 4	0	ATGAAGATCATTTTCTTATTTGCTCTCCTTGCTATTGCTGCATGCAGCGCCTCTGCGCAGTTTGACGCTGTTACTCAAGTTTATAGGCAATATCAGCTGCAGCCGCATCTCATGGTGCAGCAACAGATGCTTAGCCCATGCGGTGAGTTCATAAGGCAGTAGTGCAGCACAGTGGCAACCCCCTTCTTCCAATCACCCGTGTTTCAACTGAGAAACTGCCAAGTCATGCAGTAGCAGTGCTGCCAACAGCTCAGGATGATCGCGCAACAGTCTCACTGCCAGGCCATTAGCAGTGTTCTGGCGATTGTGCAGCAGCTACAGCTACAACAGTTTGCTGGCGTCTACTTCGATCAGACTCAAGCTCAAGCCCAAGCTATGTTGGCCCTAAAGTTGCCGTCA…
Pro13.140	T0	-	+	Prolamin	140_2	Pro13b.12.2	Contig 2	0	ATGAAGATCATTTTCGTATTTGCTCTCCTTGCTATTGCTGCATGCAGCGCCTCTGCGCAGTTTGATGTTTTAGGTCAAAGTTATAGGCAATATCAGCTGCAGTCGCCTGTCCTGCTACAGCAACAGGTGCTTAGCCCATATAATGAGTTCGTAAGGCAGCAGTATGGCATAGCGGCAGGCCCCTTCTTGCAATCAGCTGCGTTTCAACTGAGAAACAACCAAGTCTGGCAACAGCTCGGGCTGGTGAGGCAACAATCTCACTATCAGGACATTAACATTGTTCAGGCCATAGCGCAGCAACTACAACTCCAGCAGTTTGGTGATCTCTACTTTGATCGGAATCTGGCTCAAGCTCAAGCTCTGTTGGCTTTTAACGTGCCATCTAGATATGGTATCTAC…
Pro13.140	T0	-	+	Prolamin	140_21	Pro13a.1	Contig 4	0	ATTATGAAGATCATTTTCGTATTTGCTCTCCTTGCTATTGCTGCATGCAGCGCCTCTACGCAGTTTGATGCTGTTACTCATGTTTACAGGCAATATCAGCTGCAGCCGCATCTCATGCTGCAGCAACAGATGCTTAGCCCATGCGGTGAGTTCGTAAGGCAGCAGTGCAGCACAGTGGAAATCCCCTTCTTCCAATCACCCGTGTTTCAGCTGAGAAACTGCCAAGTCATGCAGCAGCAGTGCTGCCAACAGCTCAGGATGATCGCGCAACAGTCTCACTGCCAGGCCGTTAGCAGTGTTCAGGTGATTGTGCAGCAGCTACAGCTACAACAGTTTACTGGCATCAACTTCGGTCAGACTCAAGCTCTAGCCCAAGCTATGTTGGCCCTAAACTTGCCG…
Pro13.140	T0	-	+	Prolamin	140_3	Pro13b.2	Contig 1	0	ATGAAGATCATTTTCGTATTTGCTCTCCTTGCTATTGCTGCATGCAGCGCCACTGCGCAGTTTGATGTTTTAGGTCAAAATATTAGGCAATATCAGGTGCAGTCGCCTCTCCTGCTACAGCAACAGGTGCTTAGCCCATATAATGAGTTCGTAAGGCAGCAGTATAGCATTGCGGCAAGCACCTTCTTGCAATCAGCTGCGTTTCAACTGAGAAACAACCAAGTCTTGCAACAGCTCAGGCTGGTGGCGCAACAATCTCACTACCAGGACATTAACGTTGTCCAGGCCATAGCGCACCAGCTACACCTCCAGCAGTTTGGCAATCTCTACATTGACCGGAATCTGGCTCAAGCTCAAGCACTGTTGGCTTTTAACTTGCCATCTACATATGGTATCTAC…
Pro13.140	T0	-	+	Prolamin	140_4	Pro13a.3	Contig 4	0	ATGAAGATCATTTTCTTATTTGCTCTCCTTGCTATTGCTGCATGCAGCGCCTCTACGCAGTTTGATGCTGTTACTCATGTTTACAGGCAATATCAGCTGCAGCCGCATCTCATGCTGCAGCAACAGATGCTTAGCCCATGCGGTGAGTTCGTAAGGCAGCAGTGCAGCACAGTGGAAATCCCCTTCTTCCAATCACCCGTGTTTCAGCTGAGAAACTGCCAAGTCATGCAGCAACAGTGCTGCCAACAGCTCAGGATGATCGCGCAACAGTCTCACTGCCAGGCCGTTAGCAGTGTTCAGGTGATTGTGCAGCAGCTACAGCTACAACAGTTTACTGGCATCAACTTCGATCAGACTCAAGCTCTAGCCCAAGCTATGTTGGCCCTAAACTTGCCGTTA…
Pro13.162	T0	-	+	Prolamin	162_1	Pro13b.1	Contig 1	-7	TATGAAGATCATTTTCGTATTTGCTCTCCTTGCTATTGCTGCATGCAGCGCCAGTTTGATGTTTTAGGTCAAAATATTAGGCAATATCAGGTGCAGTCGCCTCTCCTGCTACAGCAACAGGTGCTTGGCCTATATAATGAGTTCGTAAGGCAGCAGTATAGCATTGCGGCAAGCACCTTCTTGCAATCAGCTGCGTTTCAACTGAGAAACAACCAAGTCTTGCAACAGCTCAGGCTGGTGGCGCAACAATCTCACTACCAGGACATTAACGTTGTCCAGGCCATAGCGCACCAGCCACACCTCCAGCAGTTTGGCAATCTCTACATTGACCGGAATCTGGCTCAAGCTCAAGCACTGTTGGCTTTTAACTTGCCATCTACATATGGTATCTACCCTTGG…
Pro13.162	T0	-	+	Prolamin	162_15	Pro13b.20	Contig 5	1	TATGAAGATCATTTTCGTATTTGCTCTTCTTGCTATTGCTGCAAGCAGCGCCTCTGACGCAGTTTGATGTTTTAGGTCAAAGTTATAGGCAATATCAGCTGCAGTCGCCTCTCCTACTACAGCAACATGTGCTTAGCCCATATAATGAGTTCGTAAGGCAGCAGTATGGCATAGCGGCAAGCCCCTTATCGCAATCAGTTGCATTTCAACTGAGAAATAACCATGTCTGGCAACAGCTCAGGCTGGTGGTGCAACAGTCTCACTATCAGGATATTAACATTGTTCAGGCCATAGCGCAGCAGCTACAACTCCAGCAGTTTGATGATCTCTACTTTGGTCGGAATCTGGCTCAAGCTCAAGCTCAAGCTCTGTTGGCTTTGAACTTGCCATCTAGATATG…
Pro13.162	T0	-	+	Prolamin	162_16	Pro13a.1	Contig 3	1	TATGAAGATCATTTTCGTCTTTGCTCTCCTTGCTATTGTTGCATGCAACGCTTCTGCACGGTTTGATGCTCTTAGTCAAAGTTATAGACAATATCAACTACAATCGCATCTCCTGCTACAGCAACAAGTGCTCAGCCCATGCAGTGAGTTCGTAAGGCAACAGCATAGCATAGTGGCAACCCCCTTCTGGCAACCAGCTACGTTTCAATTGATAAACAACCAAGTCATGCAGCAACAGTGTTGCCAACAGCTCAAGGCTGGTAGCGCAACAATCTCACTACCAGGCCATTAGTATTGTTCAAGCGATTGTGCAACAGCTACAACTGCAGCAATTTAGTGGTGTCTACTTTGATCAGACTCAAGCTCAAGCCCAAACTCTGTTGACCTTCAACTTGCCAT…
Pro13.162	T0	-	+	Prolamin	162_17	Pro13a.3	Contig 4	0	TATGAAGATCATTTTCTTATTTGCTCTCCTTGCTATTGCTGCATGCAGCGCCTCTACGCAGTTTGATGCTGTTACTCATGTTTACAGGCAATATCAGCTGCAGCCGCATCTCATGCTGCAGCAACAGATGCTTAGCCCATGCGGTGAGTTCGTAAGGCAGCAGTGCAGCACAGTGGAAATCCCCTTCTTCCAATCACCCGTGTTTCAGCTGAGAAACTGCCAAGTCATGCAGCAGCAGTGCTGCCAACAGCTCAGGATGATCGCGCAACAGTCTCACTGCCAGGCCGTTAGCAGTGTTCAGGTGATTGTGCAGCAGCTACAGCTACAACAGTTTACTGGCATCAACTTCGATCAGACTCAAGCTCTAGCCCAAGCTATGTTGGCCCTAAACTTGCCGTT…
Pro13.162	T0	-	+	Prolamin	162_18	Pro13a.1	Contig 3	1	ATGAAGATCATTTTCGTCTTTGCTCTCCTTGCTATTGTTGCATGCAATGCCTCTGCGCGGTTTGATCCTCTTAGTCAAAGTTATAGGCAATATCAACTACAGTCGCATCTCCTACTACAGCAACAAGTGCTCAGCCCATGCAGTGAGTTCGTAAGGCAACAGTATAGCATAGTGGCAACCCCCTTCTGGCAACCAGCTACGTTTCAATTGATAAACAACCAAGTCATGCAGCAGCAGTGTTGCCAACAGCTCATGGCTGGTAGCACAACAATCTCACTACCAGGCCATTAGTATTGTTCAAGCGATTGTGCAACAGCTACAACTGCAGCAATTTAGTGGTGTCTACTTTGATCAGACTCAAGCTCAAGCCCAAACTCTGTTGACCTTCAACTTGCCATC…
Pro13.162	T0	-	+	Prolamin	162_2	Pro13a.1	Contig 3	1	TATGAAGATCATTTTCGTCTTTGCTCTCCTTGCTATTGCTGCATGCAGCGCCACAGCGCAGTTTGATGTTTTAGGTCAAAATATTAGGCAATATCAGGTGCAGTCGCCTCTCCTGCTACAGCAACAGGTGCTTAGCCCATATAATGAGTTCGTAAGGCAGCAGTATAGCATAGTGGCAACCCCCTTCTGGCAACCAGCTACGTTTCAATTGATAAACAACCAAGTCATGCAGCAGCAGTGTTGCCAACGGCTCATGGCTGGTAGCACAACAATCTCACTACCAGGCCATTAGTATTGTTCAAGCGATTGTGCAACAGCTACAACTGCAGCAATTTAGTGGTGTCTACTTTGATCAGACTCAAGCTCAAGCCCAAACTCTGTTGACCTTCAACTTGCCAT…
Pro13.162	T0	-	+	Prolamin	162_3	Pro13a.1	Contig 4	0	TATGAAGATCATTTTCGTCTTTGCTCTCCTTGCTATTGCTGCATGCAGCGCCTCTACGCAGTTTGATGCTGTTACTCATGTTTACAGGCAATATCAGCTGCAGCCGCATCTCATGCTGCAGCAACAGATGCTTAGCCCATGCGGTGAGTTCGTAAGGCAGCAGTGCAGCACAGTGGAAATCCCCTTCTTCCAATCACCCGTGTTTTAGCTGAGAAACTGCCAAGTCATGCAGCAGCAGTGCTGCCAACAGCTCAGGATGATCGCGCAACAGTCTCACTGCCAGGCCGTTAGCAGTGTTCAGGTGATTGTGCAGCAGCTACAGCTACAACAGTTTACTGGCATCAACTTCGATCAGACTCAAGCTCTAGCCCAAGCTATGTTGGCCCTAAACTTGCCGTT…
Pro13.162	T0	-	+	Prolamin	162_4	Pro13b.3	Contig 1	0	TATGAAGATCATTTTCGTATTTGCTCTCCTTGCTATTGCTGCATGCAGCGCCACAGCGCAGTTTGATGTTTTAGGTCAAAATATTAGGCAATATCAGGTGCAGTCGCCTCTCCTGCTACAGCAACAGGTGCTTAGCCTATATAATGAGTTCGTAAGGCAGCAGTATAGCATTGCGGCAAGCCCCTTCTTGCAATCAGCTGTGTTTCAACTGAGAAACAACCAAGTCTTGCAACAGCTCAGGCTGGTGGCGCAACAATCTCACTACCAGGACATTAACGTTGTCCAGGCCATAGCGCAGCAGCTACACCTCCAGCAGTTTGGCGATCTCTACATTGACCGGAATCTGGCTCAAGCGCAAGCACTGTTGGCTTTTAACTTGCCATCTACATATGGTATCTA…
Pro13.162	T0	-	+	Prolamin	162_5	Pro13a.1	Contig 3	1	ATTATGAAGATCATTTTCGTATTTGCTCTTCTTGCTATTGCTGCAAGCAGCGCCTCTGCGCAGTTTGATGTTTTAGGTCAAAGTTATAGGCAATATCAGCTGCAGTCACCTCTCCTACTACAGCAACAAGTGCTCAGCCCATGCAGTGAGTTCGTAAGGCAACAGCATAGCATAGTGGCAACCCCCTTCTGGCAACCAGCTACGTTTCAATTGATAAACAACCAAGTCATGCAGCAACAGTGTTGCCAACAGCTCAAGGCTGGTAGCGCAACAATCTCACTACCAGGCCATTAGTATTGTTCAAGCGATTGTGCAACAGCTACAACTGCAGCAATTTAGTGGTGTCTACTTTGATCAGACTCAAGCTCAAGCCCAAACTCTGTTGACCTTCAACTTGCC…
Pro13.162	T0	-	+	Prolamin	162_6	Pro13b.13	Contig 2	0	ATGAAGATCATTTTCTTATTTGCTCTCCTTGCTATTGCTGCATGCAACGCCTCTGCGTAGTTTGATGTTTTAGGTCAAAGTTATAGGCAATATCAGCTGCAGTCACCTCTCCTACTACAACAACAGGTGCTTAGCCCATATAATGACTTCATAAGGCAGCAATACGGCATAGCGGCAAGCCCCTTCTTGCAATCAGCTGCGTTTAAACTGAGAAATAACCAAGTCTGGCAACATCTCGCGCTGGTGGCGCAACAATCTCGCTATCAGGACATTAACATTGTTCAGGCCATAGCGCAGCAGCTACAACTCCAGCAGTTTGGTGATCTCTACTTTGATCGGAATCTGGCTCAAGCTCAAGCTCTATTGGCTTTTAACGTGCCATCTAGATATGGTATCTAC…
Pro13.162	T0	-	+	Prolamin	162_7	Pro13a.1	Contig 4	0	AAGATCATTTTCGTATTTGCTCTCCTTGCTATTGTTGCATGCAATGCCTCTGCGCGGTTTGATCCTCTTAGTCAAAGTTATAGGCAATATCAACTACAGTCGCATCTCCTACTACAGCAACAAGTGCTCAGCCCATGCAGTGAGTTCGTAAGGCAACAGTATAGCATAGTGGCGACCCCCTTCTGGCAACCAGCTACGTTTCAATTGATAAACAACCAAGTCATGCAGCAGCAGTGTTGCCAACAGCTCATGGCTGGTAGCACAACAATCTCACTACCAGGCCATTAGTATTGTTCAAGCGATTGTGCAACAGCTACAACTGCAGCAATTTAGTGGTGTCTACTTTGATCAGACTCAAGCTCAAGCCCAAACTCTGTTGACCTTCAACTTGCCATCCAT…
Pro13.162	T0	-	+	Prolamin	162_8	Pro13b.2	Contig 1	1	TATGAAGATCATTTTCGTATTTGCTCTCCTTGCTATTGCTGCATGCAGCGCCTCTGTCGCAGTTTGATGTTTTAGGTCAAAGTTATAGGCAATATCAGCTGCAGTCGCCTGTCCTGCTACAGCAACAGGTGCTTAGCCCATATAATGAGTTCGTAAGGCAGCAGTATGGCATAGCGGCAAGCCCCTTCTTGCAATCAGCTGCGTTTCAACTGAGAAACAACCAAGTCTTGCAACAGCTCAGGCTGGTGGCGCAACAATCTCACTACCAGGACATTAACGTTGTCCAGGCCATAGCGCACCAGCTACACCTCCAGCAGTTTGGCAATCTCTACATTGACCGGAATCTGGCTCAAGCTCAAGCACTGTTGGCTTTTAACTTGCCATCTACATATGGTATCT…
Pro13.20	T0	-	+	Prolamin	20_1	Pro13a.1	Contig 3	-4	ATGAAGATCATTTTCGTATTTGCTCTCCTTGCTATTGTTGCATGCAATGCCTCTGCGCGGTTTGATCCTCTTAGTCAAAGTTATAGGCAATATCAACTACAGTCGCATCTCCTACTACAGCAACAAGTGCTCAGCCCATGCAGTGAGTTCGTAAGGCAACAGTATAGCATAGTGGCAACCCCCTTCTGGCAACCAGCTACGTTTCAATTGATAAACAACCAAGTCATGCAGCAGCAGTGTTGCCAACAGGGCTGGTAGCACAACAATCTCACTACCAGGCCATTAGTATTGTTCAAGCGATTGTGCAACAGCTACAACTGCAGCAATTTAGTGGTGTCTACTTTGATCAGACTCAAGCTCAAGCCCAAACTCTGTTGACCTTCAACTTGCCATCCATAT…
Pro13.20	T0	-	+	Prolamin	20_20_1	Pro13b.12.2	Contig 2	1	ATGAAGATCATTTTCTTCTTTGCTCTCCTTGCTATTGCTGCATGCAGCGCCTCTGACGCAGTTTGATGTTTTAGGTCAAAGTTATAGGCAATATCAGCTGCAGTCGCCTGTCCTGCTACAGCAACAGGTGCTTAGCCCATATAATGAGTTCGTAAGGCAGCAGTATGGCATAGCGGCAGGCCCCTTCTTGCAATCAGCTGCGTTTCAACTGAGAAACAACCAAGTCTGGCAACAGCTCGGGCTGGTGAGGCAACAATCTCACTATCAGGACATTAACATTGTTCAGGCCATAGCGCAGCAACTACAACTCCAGCAGTTTGGTGATCTCTACTTTGATCGGAATCTGGCTCAAGCTCAAGCTCTGTTGGCTTTTAACGTGCCATCTAGATATGGTATCTA…
Pro13.20	T0	-	+	Prolamin	20_20_12	Pro13b.19	Contig 1	0	ATGAAGATCATTTTCGTCTTTGCTCTCCTTGCTATTGCTGCATGCAGCGCCACAGCGCAGTTTGATGTTTTAGGTCAAAATATTAGGCAATATCAGGTGCAGTCGCCTCTCCTGCTACAGCAACAGGTGCTTAGCCTATATAATGAGTTCGTAAGGCAGCAGTATAGCATTACGGCAAGCACCTTCTTGCAATCAGCTGCGTTTCAACTGAGAAACAACCAAGTCTTGCAACAGCTCAGGCTGGTGGCGCAACAATCTCACTACCAGGACATTAACGTTGTTCAGGCCATAGCGCAGCAGCTGCAACTCCAGCAGTTTGATGATCTCTACTTTGATCGGAATCTGGCTCAAGCTCAAGCTCAAGCTCTGTTGGCTTTGAACTTGCCATCTACATATGGT…
Pro13.20	T0	-	+	Prolamin	20_20_13	Pro13a.3	Contig 4	0	ATGAAGATCATTTTCGTATTTGCTCTCCTTGCTATTGCTGCATGCAGCGCCTCTACGCAGTTTGATGCTGTTACTCATGTTTACAGGCAATATCAGCTGCAGCCGCATCTCATGCTGCAGCAACAGATGCTTAGCCCATGCGGTGAGTTCGTAAGGCAGCAGTGCAGCACAGTGGAAATCCCCTTCTTCCAATCACCCGTGTTTCAGCTGAGAAACTGCCAAGTCATGCAGCAGCAGTGCTGCCAACAGCTCAGGATGATCGCGCAACAGTCTCACTGCCAGGCCGTTAGCAGTGTTCAGGTGATTGTGCAGCAGCTACAGCTACAACAGTTTACTGGCATCAACTTCGATCAGACTCAAGCTCTAGCCCAAGCTATGTTGGCCCTAAACTTGCCGTTA…
Pro13.20	T0	-	+	Prolamin	20_20_14	Pro13b.3	Contig 1	1	ATGAAGATCATTTTCTTATTTGCTCTCCTTGCTATTGCTGCATGCAACGCCTCTGACGTAGTTTGATGTTTTAGGTCAAAGTTATAGGCAATATCAGCTGCAGTCACCTCTCCTACTACAACAACAGGTGCTTAGCCTATATAATGAGTTCGTAAGGCAGCAGTATAGCATTGCGGCAAGCCCCTTCTTGCAATCAGCTGTGTTTCAACTGAGAAACAACCAAGTCTTGCAACAGCTCAGGCTGGTGGCGCAACAATCTCACTACCAGGACATTAACGTTGTCCAGGCCATAGCGCAGCAGCTACACCTCCAGCAGTTTGGCGATCTCTACATTGACCGGAATCTGGCTCAAGCGCAAGCACTGTTGGCTTTTAACTTGCCATCTACATATGGTATCTA…
Pro13.20	T0	-	+	Prolamin	20_20_15	Pro13a.3	Contig 4	0	ATGAAGATCATTTTCTTATTTGCTCTCCTTGCTATTGCTGCATGCAGCGCCTCTACGCAGTTTGATGCTGTTACTCATGTTTACAGGCAATATCAGCTGCAGCCGCATCTCATGCTGCAGCAACAGATGCTTAGCCCATGCGGTGAGTTCGTAAGGCAGCAGTGCAGCACAGTGGAAATCCCCTTCTTCCAATCACCCGTGTTTCAGCTGAGAAACTGCCAAGTCATGCAGCAGCAGTGCTGCCAACAGCTCAGGATGATCGCGCAACAGTCTCACTGCCAGGCCGTTAGCAGTGTTCAGGTGATTGTGCAGCAGCTACAGCTACAACAGTTTACTGGCATCAACTTCGATCAGACTCAAGCTCTAGCCCAAGCTATGTTGGCCCTAAACTTGCCGTTA…
Pro13.20	T0	-	+	Prolamin	20_20_16	Pro13a.3	Contig 4	0	ATGAAGATCATTTTCGTATTTGCTCTCCTTGCTATTGCTGCATGCAGCGCCTCTACGCAGTTTGATGCTGTTACTCATGTTTACAGGCAATATCAGCTGCAGCCGCATCTCATGCTGCAGCAACAGATGCTTAGCCCATGCGGTGAGTTCGTAAGGCAGCAGTGCAGCACAGTGGAAATCCCCTTCTTCCAATCACCCGTGTTTCAGCTGAGAAACTGCCAAGTCATGCAGCAGCAGTGCTGCCAACAGCTCAGGATGATCGCGCAACAGTCTCACTGCCAGGCCGTTAGCAGTGTTCAGGTGATTGTGCAGCAGCTACAGCTACAACAGTTTACTGGCATCAACTTCGATCAGACTCAAGCTCTAGCCCAAGCTATGTTGGCCCTAAACTTGCCGTTA…
Pro13.20	T0	-	+	Prolamin	20_20_17	Pro13a.1	Contig 3	-1	ATGAAGATCATTTTCGTCTTTGCTCTCCTTGCTATTGTTGCATGCAATGCCTCTGCGCGGTTTGATCCTCTTAGTCAAAGTTATAGGCAATATCAACTACAGTCGCATCTCCTACTACAGCAACAAGTGCTCAGCCCATGCAGTGAGTTCGTAAGGCAACAGTATAGCATAGTGGCAACCCCCTTCTGGCAACCAGCTACGTTTCAATTGATAAACAACCAAGTCATGCAGCAGCAGTGTTGCCAACAGCTCGGCTGGTAGCACAACAATCTCACTACCAGGCCATTAGTATTGTTCAAGCGATTGTGCAACAGCTACAACTGCAGCAATTTAGTGGTGTCTACTTTGATCAGACTCAAGCTCAAGCCCAAACTCTGTTGACCTTCAACTTGCCATCCA…
Pro13.20	T0	-	+	Prolamin	20_20_18	Pro13a.3	Contig 4	0	ATGAAGATCATTTTCTTCTTTGCTCTCCTTGCTATTGCTGCATGCAGCGCCTCTACGCAGTTTGATGCTGTTACTCATGTTTACAGGCAATATCAGCTGCAGCCGCATCTCATGCTGCAGCAACAGATGCTTAGCCCATGCGGTGAGTTCGTAAGGCAGCAGTGCAGCACAGTGGAAATCCCCTTCTTCCAATCACCCGTGTTTCAGCTGAGAAACTGCCAAGTCATGCAGCAGCAGTGCTGCCAACAGCTCAGGATGATCGCGCAACAGTCTCACTGCCAGGCCGTTAGCAGTGTTCAGGTGATTGTGCAGCAGCTACAGCTACAACAGTTTACTGGCATCAACTTCGATCAGACTCAAGCTCTAGCCCAAGCTATGTTGGCCCTAAACTTGCCGTTA…
Pro13.20	T0	-	+	Prolamin	20_20_2	Pro13b.10	Contig 2	0	ATGAAGATCATTTTCGTATTTGCTTGCTATTGCTGCATGCAGCGACTCTGCGCAGTTTGATGTTTTAGGTCAAAGTTATAGGCAATATCAGCTGCAGTCGCTTCTCCTGCTACAGCAACAGGTGCTTAGCCCATATAATGAGTTCGTAATACAGCAGTATGGCACAGCGGCAAGCCCCTTCTTGCGATCAGCTGCGTTTCAACTAAGAAACAACCAAGTCTTTCAACAGCTCGGGCTGGTGCGCAACAATCTCACTATCAGGACATTAACATTGTTCAGGCCATAGCGCAGCAGCTACAACTCCAGCAGTTTGGTGATCTCTACTTTGATCGGAATCTGGCTCAAGCTCAAGCTCTATTGGCTTTTAACGTGCCATCTAGATATGGTATCTACCC
Pro13.20	T0	-	+	Prolamin	20_20_3	Pro13b.19	Contig 5	-2	ATGAAGATCATTTTCTTATTTGCTCTCCTTGCTATTGCTGCATGCAGCGCCACCGCAGTTTGATGTTTTAGGTCAAAATATTAGGCAATATCAGGTGCAGTCGCCTCTCCTGCTACAGCAACAGGTGCTTAGCCTATATAATGAGTTCGTAAGGCAGGAGTATGGCATAGCGGCAAGCCCCTTATTGCAATCAGCTGCGTTTCAACTGAGAAACAACCAAGTCTGGCAACAGCTCAGGCTGGTGGCGCAACAGTCTCACTATCAGGATATTAAAATTGTTCAGGCCATAGCGCAGCAGCTGCAACTCCAGCAGTTTGATGATCTCTACTTTGATCGGAATCTGGCTCAAGCTCAAGCTCAAGCTCTGTTGGCTTTGAACTTGCCATCTAGATATGGTAT…
Pro13.20	T0	-	+	Prolamin	20_20_4	Pro13a.2	Contig 6	1	ATGAAGATCATTTTCGTCTTTGCTCTCCTTGCTATTGTTGCATGCAATGCCTCTGCGCGGTTTGATCCTCTTAGTCAAAGTTATAGGCAATATCAACTACAGTCGCATCTCCTACTACAGCAACAAGTGCTCAGCCCATGCAGTGAGTTCGTAAGGCAACAGTATAGCATAGTGGCAACCCCCTTCTGGCAACCAGCTACGTTTCAATTGATTAACAACCAAGTCATGCAGCAGCAGTGTTGCCAACAGCTCAAGGCTGGTAGCGCAACAATCTCACTACCAGGCCATTAGTAGCGTTCAGGCGATTGTGCAGCAACTACAGCTGCAGCAGGTCGGTGTTGTCTACTTTGATCAGACTCAAGCTCAAGCTCAAGCTTTGCTGGCCTTAAACTTGCCATC…
Pro13.20	T0	-	+	Prolamin	20_20_5	Pro13a.2	Contig 6	1	ATGAAGATCATTTTCGTATTTGCTCTCCTTGCTATTGTTGCATGCAATGCCTCTGCGCGGTTTGATCCTCTTAGTCAAAGTTATAGGCAATATCAACTACAGTCGCATCTCCTACTACAGCAACAAGTGCTCAGCCCATGCAGTGAGTTCGTAAGGCAACAGTATAGCATAGTGGCAACCCCCTTCTGGCAACCAGCTACGTTTCAATTGATAAACAACCAAGTCATGCAGCAGCAGTGTTGCCAACAGCTCAAGGCTGGTAGCGCAACAATCTCACTACCAGGCCATTAGTAGCGTTCAGGCGATTGTGCAGCAACTACAGCTGCAGCAGGTCGGTATTGTCTACTTTGATCAGACTCAAGCTCAAGCTCAAGCTTTGCTGGCCTTAAACTTGCCATC…
Pro13.20	T0	-	+	Prolamin	20_20_6	Pro13b.4	Contig 1	-2	ATGAAGATCATTTTCGTATTTGCTCTCCTTGCTATTGCTGCATGCAGCGCCACCGCAGTTTGATGTTTTAGGTCAAAATATTAGGCAATATCAGGTGCAGTCGCCTCTCCTGCTACAGCAACAGGTGCTTAGCCTATATAATGAGTTCGTAAGGCAGCAGTATAGCATTGCGGCAAGCCCCTTCTTGCAATCAGCTGTGTTTCAAGTGAGAAACAACCAAGTCTTGCAACAGCTCAGGCTGGTGGCGCAACAATCTCACTACCAGGACATTAACGTTGTCCAGGCCATAGTGCAGCAGCTACACCTACAGCAGTTTGGCGATCTCTACATTGACCGGAATCTGGCTCAAGCTCAAGCACTGTTGGCTTTTAACTTGCCATCTACATATGGTATCTACCC
Pro13.20	T0	-	+	Prolamin	20_3	Pro13b.20	Contig 5	1	ATGAAGATCATTTTCGTCTTTGCTCTTCTTGCTATTGCTGCAAGCAGCGCCTCTGTCGCAGTTTGATGTTTTAGGTCAAAGTTATAGGCAATATCAGCTGCAGTCGCCTCTCCTACTACAGCAACATGTGCTTAGCCCACATAATGAGTTCGTAAGGCAGCAGTATGGCATAGCGGCAAGCCCCTTATCGCAATCAGTTGCATTTCAACTGAGAAATAACCATGTCTGGCAACAGCTCAGGCTGGTGGTGCAACAGTCTCACTATCAGGATATTAACATTGTTCAGGCCATAGCGCAGCAGCTACAACTCCAGCAGTTTGATGATCTCTACTTTGGTCGGAATCTGGCTCAAGCTCAAGCTCAAGCTCTGTTGGCTTTGAACTTGCCATCTAGATATGG…
Pro13.20	T0	-	+	Prolamin	20_5	Pro13b.5	Contig 2	-1	ATGAAGATCATTTTCTTATTTGCTCTCCTTGCTATTGCTGCATGCAACGCCTCTGGTAGTTTGATGTTTTAGGTCAAAGTTATAGGCAATATCAGCTGCAGTCACCTCTCCTACTACAACAACAGGTGCTTAGCCCATATAATGACTTCATAAGGCAGCAATACGGCATAGCGGCAAGCCCCTTCTTGCAATCAGCTGCGTTTAAACTGAGAAATAACCAAGTCTGGCAACAGCTCGTGCTGATGGCGCAACAATCTCACTATCAGGACATTAACATTGTTCAGGCCATAGCGCAGCAGCTATAACTCCAGCAGTTTGGTGATCTCTACTTTGATCGGAATCTGGCTCAAGCTCAACCTCTGTTGGCTTTTAACGTGCCATCTAGATATGGTATCTACC…
Pro13.34	T0	-	+	Prolamin	34_34_11	Pro13b.4	Contig 1	0	ATGAAGATCATTTTCGTATTTGCTCTCCTTGCTATTGCTGCATGCAGCGCCACAGCGCAGTTTGATGTTTTAGGTCAAAATATTAGGCAATATCAGGTGCAGTCGCCTCTCCTGCTACAGCAACAGGTGCTTAGCCTATATAATGAGTTCGTAAGGCAGCAGTATAGCATTGCGGCAAGCCCCTTCTTGCAATCAGCTGTGTTTCAAGTGAGAAACAACCAAGTCTTGCAACAGCTCAGGCTGGTGGCGCAACAATCTCACTACCAGGACATTAACGTTGTCCAGGCCATAGCGCAGCAGCTACACCTACAGCAGTTTGGCGATCTCTACATTGACCGGAATCTGGCTCAAGCTCAAGCACTGTTGGCTTTTAACGTGCCATCTACATATGGTATCTAC…
Pro13.34	T0	-	+	Prolamin	34_34_12	Pro13a.6	Contig 4	0	ATGAAGATCATTTTCGTCTTTGCTCTCCTTGCTATTGCTGCATGCAGCGCCTCTGCGCAGTTTGATGCTGTTACTCAAGTTTATAGGCAATATCAGCTGCAGCCGCATCTCATGGTGCAGCAACAGATGCTTAGCCCATGCGGTGAGTTCATAAGGCAGTAGTGCAGCACAGTGGCAACCCCCTTCTTCCAATCACCCGTGTTTCAACTGAGAAACTGCCAAGTCATGCAGTAGCAGTGCTGCCAACAGCTCAGGATGATCGCGCAACAGTCTCACTGCCAGGCCATTAGCAGTGTTCTGGCGATTGTGCAGCAGCTACAGCTACAACAGTTTGCTGGCGTCTACTTCGATCAGACTCAAGCTCAAGCCCAAGCTATGTTGGCCCTAAAGTTGCCGTCA…
Pro13.34	T0	-	+	Prolamin	34_34_13	Pro13a.3	Contig 4	0	ATGAAGATCATTTTCTTATTTGCTCTCCTTGCCATTGCTGCATGCAGCGCCTCTACGCAGTTTGATGCTGTTACTCATGTTTACGGGCAATATCAGCTGCAGCCGCATCTCATGCTGCAGCAACAGATGCTTAGCCCATGCGGTGAGTTCGTAAGGCAGCAGTGCAGCACAGTGGAAATCCCCTTCTTCCAATCACCCGTGTTTCAGCTGAGAAACTGCCAAGTCATGCAGCAGCAGTGCTGCCAACAGCTCAGGATGATCGCGCAACAGTCTCACTGCCAGGCCGTTAGCAGTGTTCAGGTGATTGTGCAGCAGCTACAGCTACAACAGTTTACTGGCATCAACTTCGATCAGACTCAAGCTCTAGCCCAAGCTATGTTGGCCCTAAACTTGCCGTTA…
Pro13.34	T0	-	+	Prolamin	34_34_14	Pro13b.11.1	Contig 2	1	ATGAAGATCATTTTCGTCTTTGCTCTTCTTGCTATTGCTGCAAGCAGCGCCTCTGTCGCAGTTTGATGTTTTAGGTCAAAGTTATAGGCAATATCAGCTGCAGTCGCTTGTCCTGCTACAGCAACAGGTGCTTAGCCCATATAATGAGTTCGTAAGGCAGCAGTATGGCATAGCGGCAAGCCCCTTCTTGCAATCAGCTGCGTTTCAATTGAGAAACAACCAAGTCTGGCAACAACTCGGGCTGGTGGTGCAACAATCTCACTATCAGGACATTAACATTGTTCAGGCCATAGCACAACAGCTACAACTCCAGCAGTTTGGTGATCTCTACTTTGATCGGAATCTGGCTCAAGCTCAAGCTCTGTTGGCTTTTAACGTGCCATCTACATATGGTATCTA…
Pro13.34	T0	-	+	Prolamin	34_34_16	Pro13b.3	Contig 1	0	ATGAAGATCATTTTCTTATTTGCTCTCCTTGCTATTGCTGCATGCAGCGCCACAGCGCAGTTTGATGTTTTAGGTCAAAATATTAGGCAATATCAGGTGCAGTCGCCTCTCCTGCTACAGCAACAGGTGCTTAGCCTATATAATGAGTTCGTAAGGCAGCAGTATAGCATTGCGGCAAGCCCCTTCTTGCAATCAGCTGTGTTTCAACTGAGAAACAACCAAGTCTTGCAACAGCTCAGGCTGGTGGCGCAACAATCTCACTACCAGGACATTAACGTTGTCCAGGCCATAGCGCAGCAGCTACACCTCCAGCAGTTTGGCGATCTCTACATTGACCGGAATCTGGCTCAAGCGCAAGCACTGTTGGCTTTTAACTTGCCATCTACATATGGTATCTAC…
Pro13.34	T0	-	+	Prolamin	34_34_18	Pro13b.19	Contig 5	1	ATGAAGATCATTTTCGTCTTTGCTCTTCTTGCTATTGCTGCTTGCAGCGCCTCTGTCGCAGTTTGATGTTTTAGGTCAAAGTTATAGGCAATATCAGCTGCAGTCGCCTCTCCTGCTACAGCAACAGGTTCTTAGCCCATATAATGAGTTCGTAAGGCAGGAGTATGGCATAGCGGCAAGCCCCTTATTGCAATCAGCTGCGTTTCAACTGAGAAACAACCAAGTCTGGCAACAGCTCAGGCTGGTGGCGCAACAGTCTCACTATCAGGATATTAAAATTGTTCAGGCCATAGCGCAGCAGCTGCAACTCCAGCAGTTTGATGATCTCTACTTTGATCGGAATCTGGCTCAAGCTCAAGCTCAAGCTCTGTTGGCTTTGAGCTTGCCATCTACATATGG…
Pro13.34	T0	-	+	Prolamin	34_34_2	Pro13a.3	Contig 4	0	ATGAAGATCATTTTCGTATTTGCTCTCCTTGCTATTGCTGCATGCAGCGCCTCTACGCAGTTTGATGCTGTTACTCATGTTTACAGGCAATATCAGCTGCAGCCGCATCTCATGCTGCAGCAACAGATGCTTAGCCCATGCGGTGAGTTCGTAAGGCAGCAGTGCAGCACAGTGGAAATCCCCTTCTTCCAATCACCCGTGTTTCAGCTGAGAAACTGCCAAGTCATGCAGCAGCAGTGCTGCCAACAGCTCAGGATGATCGCGCAACAGTCTCACTGCCAGGCCGTTAGCAGTGTTCAGGTGATTGTGCAGCAGCTACAGCTACAACAGTTTACTGGCATCAACTTCGATCAGACTCAAGCTCTAGCCCAAGCTATGTTGGCCCTAAACTTGCCGTTA…
Pro13.34	T0	-	+	Prolamin	34_34_20	Pro13b.4	Contig 1	1	ATGAAGATCATTTTCTTATTTGCTCTCCTTGCTATTGCTGCATGCAGCGCCACTGTCGCAGTTTGATGTTTTAGGTCAAAATATTAGGCAATATCAGGTGCAGTCGCCTCTCCTGCTACAGCAACAGGTGCTTAGCCTATATAATGAGTTCGTAAGGCAGCAGTATAGCATTGCGGCAAGCCCCTTCTTGCAATCAGCTGTGTTTCAAGTGAGAAACAACCAAGTCTTGCAACAGCTCAGGCTGGTGGCGCAACAATCTCACTACCAGGACATTAACGTTGTCCAGGCCATAGCGCAGCAGCTACACCTACAGCAGTTTGGCGATCTCTACATTGACCGGAATCTGGCTCAAGCTCAAGCACTGTTGGCTTTTAACTTGCCATCTACATATGGTATCTA…
Pro13.34	T0	-	+	Prolamin	34_34_5	Pro13b.10	Contig 5	0	CCCATATAATGAGTTCGTAATACAGCAGTATGGCACAGCGGCAAGCCCCTTCTTGCGATCAGCTGCGTTTCAACTAAGAAACAACCAAGTCTTTCAACAGCTCGGGCTGGTGCGCAACAATCTCACTATCAGGACATTAACATTGTTCAAGCCATAGCGCAGCAGCTACAACTCCAGCAGTTTGATGATCTCTACTTTGGTCGGAATCTGGCTCAAGCTCAAGCTCAAGCTCTGTTGGCTTTGAACTTGCCATCTAGATATGGTATCTACCC
Pro13.34	T0	-	+	Prolamin	34_34_7	Pro13b.11.2	Contig 2	1	ATGAAGATCATTTTCGTATTTGCTCTCCTTGCTATTGCTGCATGCAGCGCCTCTGACGCAGTTTGATGTTTTAGGTCAAAGTTATAGGCAATATCAGCTGCAGTCGCCTGTCCTGCTACAGCAACAGGTGCTTAGCCCATATAATGAGTTCGTAAGGCAGCAGTATGGCATAGCGGCAAGCCCCTTCTTGCAATCAGCTGCATTTCAACTGAGAAATAACCAAGTCTGGCAACATCTCGCGCTGGTGGCGCAACAATCTCGCTATCAGGACATTAACATTGTTCAGGCCATAGCGCAGCAGCTACAACTCCAGCAATTTGGTGATCTCTACTTTGATCGGAATCTGGCTCAAGCTCAAGCTCTATTGGCTTTTAACGTGCCATCTACATATGGTATCTA…
Pro13.34	T0	-	+	Prolamin	34_34_8	Pro13b.5	Contig 2	-1	ATGAAGATCATTTTCGTATTTGCTCTCCTTGCTATTGCTGCATGCAACGCCTCTGGTAGTTTGATGTTTTAGGTCAAAGTTATAGGCAATATCAGCTGCAGTCACCTCTCCTACTACAACAACAGGTGCTTAGCCCATATAATGACTTCATAAGGCAGCAATACGGCATAGCGGCAAGCCCCTTCTTGCAATCAGCTGCGTTTAAACTGAGAAATAACCAAGTCTGGCAACAGCTCGTGCTGATGGCGCAACAATCTCACTATCAGGACATTAACATTGTTCAGGCCATAGCGCAGCAGCTATAACTCCAGCAGTTTGGTGATCTCTACTTTGATCGGAATCTGGCTCAAGCTCAACCTCTGTTGGCTTTTAACGTGCCATCTACATATGGTATCTACCC
Pro13.61	T0	-	+	Prolamin	61_1	Pro13a.1	Contig 3	1	ATGAAGATCATTTTCGTCTTTGCTCTTCTTGCTATTGCTGCAAGCAGCGCCTCTGCGCAGTTTGATGTTTTAGGTCAAAGTTATAGGCAATATCAACTACAGTCGCATCTCCTACTACAGCAACAAGTGCTCAGCCCATGCAGTGAGTTCGTAAGGCAACAGTATAGCATAGTGGCAACCCCCTTCTGGCAACCAGCTACGTTTCAATTGATAAACAACCAAGTCATGCAGCAGCAGTGTTGCCAACAGCTCATGGCTGGTAGCACAACAATCTCACTACCAGGCCATTAGTATTGTTCAAGCGATTGTGCAACAGCTACAACTGCAGCAATTTAGTGGTGTCTACTTTGATCAGACTCAAGCTCAAGCCCAAACTCTGTTGACCTTCAACTTGCCATC…
Pro13.61	T0	-	+	Prolamin	61_10	Pro13b.11.1	Contig 2	0	ATGAAGATCATTTTCGTCTTTGCTCTCCTTGCTATTGCTGCATGCAGCGCCTCTGCGCAGTTTGATGTTTTAGGTCAAAGTTATAGGCAATATCAGCTGCAGTCGCTTGTCCTGCTACAGCAACAGGTGCTTAGCCCATATAATGAGTTCGTAAGGCAGCAGTATGGCATAGCGGCAAGCCCCTTCTTGCAATCAGCTGCGTTTCAATTGAGAAACAACCAAGTCTGGCAACAACTCGGGCTGGTGGTGCAACAATCTCACTATCAGGACATTAACATTGTTCAGGCCATAGCACAACAGCTACAACTCCAGCAGTTTGGTGATCTCTACTTTGATCGGAATCTGGCTCAAGCTCAAGCTCTGTTGGCTTTTAACGTGCCATCTAGATATGGTATCTAC…
Pro13.61	T0	-	+	Prolamin	61_11	Pro13a.1	Contig 3	-1	ATGAAGATCATTTTCGTATTTGCTCTCCTTGCTATTGTTGCATGCAATGCCTCTGCGCGGTTTGATCCTCTTAGTCAAAGTTATAGGCAATATCAACTACAGTCGCATCTCCTACTACAGCAACAAGTGCTCAGCCCATGCAGTGAGTTCGTAAGGCAACAGTATAGCATAGTGGCAACCCCCTTCTGGCAACCAGCTACGTCTCAATTGATAAACAACCAAGTCATGCAGCAGCAGTGTTGCCAACAGCTCGGCTGGTAGCACAACAATCTCACTACCAGGCCATTAGTATTGTTCAAGCGATTGTGCAACAGCTACAACTGCAGCAATTTAGTGGTGTCTACTTTGATCAGACTCAAGCTCAAGCCCAAACTCTGTTGACCTTCAACTTGCCATCCA…
Pro13.61	T0	-	+	Prolamin	61_12	Pro13a.3	Contig 4	0	ATGAAGATCATTTTCTTATTTGCTCTCCTTGCTATTGCTGCATGCAGCGCCTCTACGCAGTTTGATGCTGTTACTCATGTTTACAGGCAATATCAGCTGCAGCCGCATCTCATGCTGCAGCAACAGATGCTTAGCCCATGCGGTGAGTTCGTAAGGCAGCAGTGCAGCACAGTGGAAATCCCCTTCTTCCAATCACCCGTGTTTCAGCTGAGAAACTGCCAAGTCATGCAGTAGCAGTGCTGCCAACAGCTCAGGATGATCGCGCAACAGTCTCACTGCCAGGCCGTTAGCAGTGTTCAGGTGATTGTGCAGCAGCTACAGCTACAACAGTTTACTGGCACCAACTTCGATCAGACTCAAGCTCTAGCCCAAGCACTGTTGGCCCTAAACTTGCCGTTA…
Pro13.61	T0	-	+	Prolamin	61_2	Pro13a.3	Contig 4	0	ATGAAGATCATTTTCGTATTTGCTCTCCTTGCTATTGCTGCATGCAGCGCCTCTACGCAGTTTGATGCTGTTACTCATGTTTACAGGCAATATCAGCTGCAGCCGCATCTCATGCTGCAGCAACAGATGCTTAGCCCATGCGGTGAGTTCGTAAGGCAGCAGTGCAGCACAGTGGAAATCCCCTTCTTCCAATCACCCGTGTTTCAGCTGAGAAACTGCCAAGTCATGCAGCAGCAGTGCTGCCAACAGCTCAGGATGATCGCGCAACAGTCTCACTGCCAGGCCGTTAGCAGTGTTCAGGTGATTGTGCAGCAGCTACAGCTACAACAGTTTACTGGCATCAACTTCGATCAGACTCAAGCTCTAGCCCAAGCTATGTTGGCCCTAAACTTGCCGTTA…
Pro13.61	T0	-	+	Prolamin	61_4	Pro13b.12.1	Contig 2	-5	ATGAAGATCATTTTCGTCTTTGCTCTCCTTGCTATTGCTGCATGCAGCGCCACTGTTTGATGTTTTAGGTCAAAATATTAGGCAATATCAGCTGCAGTCGCCTGTCCTGCTACAGCAACAGGTGCTTAGCCCATATAATGAGTTCGTAAGGCAGCAGTATGACATAGCGGCAAGCCCCTTCTTGCAATCAGCTGCGTTTCAACTGAGAAACAACCAAGTCTGGCAACATCTCGCGCTGGTGGCGCAACAATCTCGCTATCAGGACATTAACATTGTTCAGGCCATAGCGCAGCAGCTACAACTCCAGCAGTTTGGTGATCTCTACATTGACCGGAATCTGGCTCAAGCGCAAGCACTGTTGGCTTTTAACTTGCCATCTACATATGGTATCTACCCTAG…
Pro13.61	T0	-	+	Prolamin	61_6	Pro13b.5	Contig 2	1	ATGAAGATCATTTTCTTATTTGCTCTCCTTGCTATTGCTGCATGCAACGCCTCTGTCGTAGTTTGATGTTTTAGGTCAAAGTTATAGGCAATATCAGCTGCAGTCACCTCTCCTACTACAACAACAGGTGCTTAGCCCATATAATGACTTCATAAGGCAGCAATACGGCATAGCGGCAAGCCCCTTCTTGCAATCAGCTGCGTTTAAACTGAGAAATAACCAAGTCTGGCAACAGCTCGTGCTGATGGCGCAACAATCTCACTATCAGGACATTAACATTGTTCAGGCCATAGCGCAGCAGCTATAACTCCAGCAGTTTGGTGATCTCTACTTTGATCGGAATCTGGCTCAAGCTCAACCTCTGTTGGCTTTTAACGTGCCATCTAGATATGGTATCTA…
Pro13.61	T0	-	+	Prolamin	61_7	Pro13a.6	Contig 4	0	ATGAAGATCATTTTCTTATTTGCTCTCCTTGCTATTGCTGCATGCAGCGCCTCTGCGCAGTTTGATGCTGTTACTCAAGTTTATAGGCAATATCAGCTGCAGCCGCATCTCATGGTGCAGCAACAGATGCTTAGCCCATGCGGTGAGTTCATAAGGCAGTAGTGCAGCACAGTGGCAACCCCCTTCTTCCAATCACCCGTGTTTCAACTGAGAAACTGCCAAGTCATGCAGTAGCAGTGCTGCCAACAGCTCAGGATGATCGCGCAACAGTCTCACTGCCAGGCCATTAGCAGTGTTCTGGCGATTGTGCAGCAGCTACAGCTACAACAGTTTGCTGGCGTCTACTTCGATCAGACTCAAGCTCAAGCCCAAGCTATGTTGGCCCTAAAGTTGCCGTCA…
Pro13.61	T0	-	+	Prolamin	61_8	Pro13a.3	Contig 4	0	ATGAAGATCATTTTCTTATTTGCTCTCCTTGCTATTGCTGCATGCAGCGCCTCTACGCAGTTTGATGCTGTTACTCATGTTTACAGGCAATATCAGCTGCAGCCGCATCTCATGCTGCAGCAACAGATGCTTAGCCCATGCGGTGAGTTCGTAAGGCAGCAGTGCAGCACAGTGGAAATCCCCTTCTTCCAATCACCCGTGTTTCAGCTGAGAAACTGCCAAGTCATGCAGCAGCAGTGCTGCCAACAGCTCAGGATGATCGCGCAACAGTCTCACTGCCAGGCCGTTAGCAGTGTTCAGGTGATTGTGCAGCAGCTACAGCTACAACAGTTTACTGGCATCAACTTCGATCAGACTCAAGCTCTAGCCCAAGCTATGTTGGCCCTAAACTTGCCGTTA…
Pro13.61	T0	-	+	Prolamin	61_9	Pro13b.4	Contig 1	0	ATGAAGATCATTTTCGTCTTTGCTCTCCTTGCTATTGCCGCATGCAGCGCCACTGCGCAGTTTGATGTTTTAGGTCAAAATATTAGGCAATATCAGGTGCAGTCGCCTCTCCTGCTACAGCAACAGGTGCTTAGCCTATATAATGAGTTCGTAAGGCAGCAGTATAGCATTGCGGCAAGCCCCTTCTTGCAATCAGCTGTGTTTCAAGTGAGAAACAACCAAGTCTTGCAACAGCTCAGGCTGGTGGCGCAACAATCTCACTACCAGGACATTAACGTTGTCCAGGCCATAGCGCAGCAGCTACACCTACAGCAGTTTGGCGATCTCTACATTGACCGGAATCTGGCTCAAGCTCAAGCACTGTTGGCTTTTAACTTGCCATCTACATATGGTATCTAC…
Pro13.66	T0	-	+	Prolamin	66_1	Pro13a.4	Contig 4	0	ATGAAGATCATTTTCTTATTTGCTCTCCTTGCTATTGCTGCATGCAGCGCCTCTGCGCAGTTTGATGCTGTTACTCAAGTTTACAGGCAATATCAGCTGCAGCCGCATCTCATGCTGCAGCAACAGATGCTTAGCCCATGCGGTGAGTTCGTAAGGCAGCAGTGCAGCACAGTGGCAACCCCCTTCTTCCAATCACCCGTGTTTCAACTGAGAAACTGCCAAGTCATGCAGCAGCAGTGCTGCCAACAGCTCAGGATGATCGCACAACAGTCTCACTGCCAGGCCATTAGCAGTGTTCAGGCTATTGTGCAGCAGCTACGGCTACAACAGTTTGCTAGCGTCTACTTCGATCAGAGTCAAGCTCAAGCCCAAGCTATGTTGGCCCTAAACATGCCGTCA…
Pro13.66	T0	-	+	Prolamin	66_15	Pro13a.3	Contig 4	0	ATGAAGATCATTTTCGTATTTGCTCTCCTTGCTATTGCTGCATGCAGCGCCTCTACGCAGTTTGATGCTGTTACTCATGTTTACAGGCAATATCAGCTGCAGCCGCATCTCATGCTGCAGCAACAGATGCTTAGCCCATGCGGTGAGTTCGTAAGGCAGCAGTGCAGCACAGTGGAAATCCCCTTCTTCCAATCACCCGTGTTTCAGCTGAGAAACTGCCAAGTCATGCAGCAGCAGTGCTGCCAACAGCTCAGGATGATCGCGCAACAGTCTCACTGCCAGGCCGTTAGCAGTGTTCAGGTGATTGTGCAGCAGCTACAGCTACAACAGTTTACTGGCATCAACTTCGATCAGACTCAAGCTCTAGCCCAAGCTATGTTGGCCCTAAACTTGCCGTTA…
Pro13.66	T0	-	+	Prolamin	66_16	Pro13a.1	Contig 3	1	ATGAAGATCATTTTCGTATTTGCTCTCCTTGCTATTGTTGCATGCAATGCCTCTGCGCGGTTTGATCCTCTTAGTCAAAGTTATAGGCAATATCAACTACAGTCGCATCTCCTACTACAGCAACAAGTGCTCAGCCCATGCAGTGAGTTCGTAAGGCAACAGTATAGCATAGTGGCAACCCCCTTCTGGCAACCAGCTACGTTTCAATTGATAAACAACCAAGTCATGCAGCAGCAGTGTTGCCAACAGCTCATGGCTGGTAGCACAACAATCTCACTACCAGGCCATTAGTATTGTTCAAGCGATTGTGCAACAGCTACACCTCCAGCAGTTTGGCGATCTCTACATTGACCGGAATCTGGCTCAAGCGCAAGCACTGTTGGCTTTTAACTTGCCATC…
Pro13.66	T0	-	+	Prolamin	66_17	Pro13a.3	Contig 4	0	ATGAAGATCATTTTCGTATTTGCTCTCCTTGCTATTGCTGCATGCAGCGCCTCTACGCAGTTTGATGCTGTTACTCATGTTTACAGGCAATATCAGCTGCAGCCGCATCTCATGCTGCAGCAACAGATGCTTAGCCCATGCGGTGAGTTCGTAAGGCAGCAGTGCAGCACAGTGGAAATCCCCTTCTTCCAATCACCCGTGTTTCAGCTGAGAAACTGCCAAGTCATGCAGCAGCAGTGCTGCCAACAGCTCAGGATGATCGCGCAACAGTCTCACTGCCAGGCCGTTAGCAGTGTTCAGGTGATTGTGCAGCAGCTACAGCTACAACAGTTTACTGGCATCAACTTCGATCAGACTCAAGCTCTAGCCCAAGCTATGTTGGCCCTAAACTTGCCGTTA…
Pro13.66	T0	-	+	Prolamin	66_19	Pro13a.3	Contig 4	0	ATGAAGATCATTTTCTTATTTGCTCTCCTTGCTATTGCTGCATGCAGCGCCTCTACGCAGTTTGATGCTGTTACTCATGTTTACAGGCAATATCAGCTGCAGCCGCATCTCATGCTGCAGCAACAGATGCTTAGCCCATGCGGTGAGTTCGTAAGGCAGCAGTGCAGCACAGTGGAAATCCCCTTCTTCCAATCACCCGTGTTTCAGCTGAGAAACTGCCAAGTCATGCAGCAGCAGTGCTGCCAACAGCTCAGGATGATCGCGCAACAGTCTCACTGCCAGGCCGTTAGCAGTGTTCAGGTGATTGTGCAGCAGCTACAGCTACAACAGTTTACTGGCATCAACTTCGATCAGACTCAAGCTCTAGCCCAAGCTATGTTGGCCCTAAACTTGCCGTTA…
Pro13.66	T0	-	+	Prolamin	66_2	Pro13a.3	Contig 4	0	ATGAAGATCATTTTCGTATTTGCTCTCCTTGCTATTGCTGCATGCAGCGCCTCTACGCAGTTTGATGCTGTTACTCATGTTTACAGGCAATATCAGCTGCAGCCGCATCTCATGCTGCAGCAACAGATGCTTAGCCCATGCGGTGAGTTCGTAAGGCAGCAGTGCAGCACAGTGGAAATCCCCTTCTTCCAATCACCCGTGTTTCAGCTGAGAAACTGCCAAGTCATGCAGCAGCAGTGCTGCCAACAGCTCAGGATGATCGCGCAACAGTCTCACTGCCAGGCCGTTAGCAGTGTTCAGGTGATTGTGCAGCAGCTACAGCTACAACAGTTTACTGGCATCAACTTCGATCAGACTCAAGCTCTAGCCCAAGCTATGTTGGCCCTAAACTTGCCGTTA…
Pro13.66	T0	-	+	Prolamin	66_4	Pro13b.1	Contig 1	-4	ATGAAGATCATTTTCGTATTTGCTCTCCTTGCTATTGCTGCATGCAGCGCCAGCAGTTTGATGTTTTAGGTCAAAATATTAGGCAATATCAGGTGCAGTCGCCTCTCCTGCTACAGCAACAGGTGCTTAGCCCATATAATGAGTTCGTAAGGCAGCAGTATAGCATTGCGGCAAGCACCTTCTTGCAATCAGCTGCGTTTCAACTGAGAAACAACCAAGTCTTGCAACAGCTCAGGCTGGTGGCGCAACAATCTCACTACCAGGACATTAACGTTGTCCAGGCCATAGCGCAGCAGCTACACCTCCAGCAGTTTGGCGATCTCTACATTGACCGGAATCTGGCTCAAGCGCAAGCACTGTTGGCTTTTAACTTGCCATCTACATATGGTATCTACCCTT…
Pro13.66	T0	-	+	Prolamin	66_5	Pro13b.1	Contig 1	-4	ATGAAGATCATTTTCGTATTTGCTCTCCTTGCTATTGCTGCATGCAGCGCCCGCAGTTTGATGTTTTAGGTCAAAATATTAGGCAATATCAGGTGCAGTCGCCTCTCCTGCTACAGCAACAGGTGCTTAGCCCATATAATGAGTTCGTAAGGCAGCAGTATAGCATTGCGGCAAGCACCTTCTTGCAATCAGCTGCGTTTCAACTGAGAAACAACCAAGTCTTGCAACAGCTCAGGCTGGTGGCGCAACAATCTCACTACCAGGACATTAACGTTGTCCAGGCCATAGCGCACCAGCTACACCTCCAGCAGTTTGGCAATCTCTACATTGACCGGAATCTGGCTCAAGCTCAAGCACTGTTGGCTTTTAACTTGCCATCTACATATGGTATCTACCCTT…
Pro13.66	T0	-	+	Prolamin	66_6	Pro13b.2	Contig 1	1	ATGAAGATCATTTTCTTATTTGCTCTCCTTGCTATTGCTGCATGCAGCGCCGCTGGCGCAGTTTGATGTTTTAGGTCAAAATATTAGGCAATATCAGGTGCAGTCGCCTCTCCTGCTACAGCAACAGGTGCTTAGCCCATATAATGAGTTCGTAAGGCAGCAGTATAGCATTGCGGCAAGCACCTTCTTGCAATCAGCTGCGTTTCAACTGAGAAACAACCAAGTCTTGCAACAGCTCAGGCTGGTGGCGCAACAATCTCACTACCAGGACATTAACGTTGTCCAGGCCATAGCGCACCAGCTACACCTCCAGCAGTTTGGCAATCTCTACATTGACCGGAATCTGGCTCAAGCTCAAGCACTGTTGGCTTTTAACTTGCCATCTACATATGGTATCTA…
Pro13.66	T0	-	+	Prolamin	66_7	Pro13a.3	Contig 4	0	ATGAAGATCATTTTCTTATTTGCTCTCCTTGCTATTGCTGCATGCAGCGCCTCTACGCAGTTTGATGCTGTTACTCATGTTTACAGGCAATATCAGCTGCAGCCGCATCTCATGCTGCAGCAACAGATGCTTAGCCCATGCGGTGAGTTCGTAAGGCAGCAGTGCAGCACAGTGGAAATCCCCTTCTTCCAATCACCCGTGTTTCAGCTGAGAAACTGCCAAGTCATGCAGCAGCAGTGCTGCCAACAGCTCAGGATGATCGCGCAACAGTCTCACTGCCAGGCCGTTAGCAGTGTTCAGGTGATTGTGCAGCAGCTACAGCTACAACAGTTTACTGGCATCAACTTCGATCAGACTCAAGCTCTAGCCCAAGCTATGTTGGCCCTAAACTTGCCGTTA…
Pro13.66	T0	-	+	Prolamin	66_9	Pro13b.3	Contig 1	-3	ATGAAGATCATTTTCGTATTTGCTCTCCTTGCTATTGCTGCATGCAGCGCCACAGAGTTTGATGTTTTAGGTCAAAATATTAGGCAATATCAGGTGCAGTCGCCTCTCCTGCTACAGCAACAGGTGCTTAGCCTATATAATGAGTTCGTAAGGCAGCAGTATAGCATTGCGGCAAGCCCCTTCTTGCAATCAGCTGTGTTTTAACTGAGAAACAACCAAGTCTTGCAACAGCTCAGGCTGGTGGCGCAACAATCTCACTACCAGGACATTAACGTTGTCCAGGCCATAGCGCAGCAGCTACACCTCCAGCAGTTTGGCGATCTCTACATTGACCGGAATCTGGCTCAAGCGCAAGCACTGTTGGCTTTTAACTTGCCATCTACATATGGTATCTACCCT…
Pro13.8	T0	-	-	Prolamin	8_1	Pro13a.6	Contig 4	0	ATGAAGATCATTTTCGTATTTGCTCTTCTTGCTATTGCTGCAAGCAGCGCCTCTACGCAGTTTGATGCTGTTACTCATGTTTACAGGCAATATCAGCTGCAGCCGCATCTCATGCTGCAGCAACAGATGCTTAGCCCATGCGGTGAGTTCGTAAGGCAGTAGTGCAGCACAGTGGCAACCCCCTTCTTCCAATCACCCGTGTTTCAACTGAGAAACTGCCAAGTCATGCAGTAGCAGTGCTGCCAACAGCTCAGGATGATCGCGCAACAGTCTCACTGCCAGGCCATTAGCAGTGTTCTGGCGATTGTGCAGCAGCTACAGCTACAACAGTTTGCTGGCGTCTACTTCGATCAGACTCAAGCTCAAGCCCAAGCTATGTTGGCCCTAAAGTTGCCGTCA…
Pro13.8	T0	-	-	Prolamin	8_12	Pro13a.1	Contig 3	-5	ATGAAGATCATTTTCGTCTTTGCTCTCCTTGCTATTGTTGCATGCAATGCCTCTGCGCGGTTTGATCCTCTTAGTCAAAGTTGTAGGCAATATCAACTACAGTCGCATCTCCTACTACAGCAACAAGTGCTCAGCCCATGCGGTGAGTTCGTAAGGCAACAGTATAGCATAGTGGCAACCCCCTTCTGGCAACCAGCTACGTTTCAATTGATAAACAACCAAGTCATGCAGCAGCAGTGTTGCCAACAGGCTGGTAGCACAACAATCTCACTACCAGGCCATTAGTATTGTTCAAGCGATTGTGCAACAGCTACAACCGCAGCAATTTAGTGGTGTCTACTTTGATCAGACTCAAGCTCAAGCCCAAACTCTGTTGACCTTCAACTTGCCATCCATATG…
Pro13.8	T0	-	-	Prolamin	8_13	Pro13a.1	Contig 3	-5	ATGAAGATCATTTTCGTCTTTGCTCTCCTTGCTATTGTTGCATGCAATGCCTCTGCGCGGTTTGATCCTCTTAGTCAAAGTTATAGGCAATATCAACTACAGTCGCATCTCCTACTACAGCAACAAGTGCTCAGCCCATGCAGTGAGTTCGTAAGGCAACAGTATAGCATAGTGGCAACCCCCTTCTGGCAACCAGCTACGTTTCAATTGATAAACAACCAAGTCATGCAGCAGCAGTGTTGCCAACAGGCTGGTAGCACAACAATCTCACTACCAGGCCATTAGTATTGTTCAAGCGATTGTGCGACAGCTACAACTGCAGCAATTTAGTGGTGTCTACTTTGATCAGACTCAAGCTCAAGCCCAAACTCTGTTGACCTTCAACTTGCCATCCATATG…
Pro13.8	T0	-	-	Prolamin	8_14	Pro13a.3	Contig 4	0	TATGAAGATCATTTTCTTATTTGCTCTCCTTGCTATTGCTGCATGCAGCGCCTCTACGCAGTTTGATGCTGTTACTCATGTTTACAGGCAATATCAGCTGCAGCCGCATCTCATGCTGCAGCAACAGATGCTTAGCCCATGCGGTGAGTTCGTAAGGCAGCAGTGCAGCACAGTGGAAATCCCCTTCTTCCAATCACCCGTGTTTCAGCTGAGAAACTGCCAAGTCATGCAGCAGCAGTGCTGCCAACAGCTCAGGATGATCGCGCAACGGTCTCACTGCCAGGCCGTTAGCAGTGTTCAGGTGATTGTGCAGCAGCTACAGCTACAACAGTTTACTGGCATCAACTTCGATCAGACTCAAGCTCTAGCCCAAGCTATGTTGGCCCTAAACTTGCCGTT…
Pro13.8	T0	-	-	Prolamin	8_15	Pro13a.1	Contig 3	-5	TATGAAGATCATTTTCGTATTTGCTCTCCTTGCTATTGTTGCATGCAATGCCTCTGCGCGGTTTGATCCTCTTAGTCAAAGTTATAGGCAATATCAACTACAGTCGCATCTCCTACTACAGCAACAAGTGCTCAGCCCATGCAGTGAGTTCGTAAGGCAACAGTATAGCATAGTGGCAACCCCCTTCTGGCAACCAGCTACGTTTCAATTGATAAACAACCAAGTCATGCAGCAGCAGTGTTGCCAACAGGCTGGTAGCACAACAATCTCACTACCAGGCCATTAGTATTGTTCAAGCGATTGTGCAACGGCTACAACTGCAGCAATTTAGTGGTGTCTACTTTGATCAGACTCAAGCTCAAGCCCAAACTCTGTTGACCTTCAACTTGCCATCCATAT…
Pro13.8	T0	-	-	Prolamin	8_16	Pro13a.1	Contig 3	-5	TATGAAGATCATTTTCGTATTTGCTCTCCTTGCTATTGTTGCATGCAATGCCTCTGCGCGGTTTGATCCTCTTAGTCAAAGTTATAGGCAATATCAACTACAGTCGCATCTCCTACTACAGCAACAAGTGCTCAGCCCATGCAGTGAGTTCGTAAGGCAACAGTATAGCATAGTGGCAACCCCCTTCTGGCAACCAGCTACGTTTCAATTGATAAACAACCAAGTCATGCAGCAGCAGTGTTGCCAACAGGCTGGTAGCACAACAATCTCACTACCAGGCCATTAGTATTGTTCAAGCGATTGTGCAACAGCTACAACTGCAGCAATTTAGTGGTGTCTACTTTGATCAGACTCAAGCTCAAGCCCAAACTCTGTTGACCTTCAACTTGCCATCCATAT…
Pro13.8	T0	-	-	Prolamin	8_2	Pro13a.1	Contig 3	-5	ATGAAGATCATTTTCGTATTTGCTCTCCTTGCTATTGTTGCATGCAATGCCTCTGCGCGGTTTGATCCTCTTAGTCAAAGTTATAGGCAATATCAACTACAGTCGCATCTCCTACTACAGCAACAAGTGCTCAGCCCATGCAGTGAGTTCGTAAGGCAACAGTATAGCATAGTGGCAACCCCCTTCTGGCAACCAGCTACGTTTCAATTGATAAACAACCAAGTCATGCAGCAGCAGTGTTGCCAACAGGCTGGTAGCACAACAATCTCACTACCAGGCCATTAGTATTGTTCAAGCGATTGTGCAACAGCTACAACTGCAGCAATTTAGTGGTGTCTACTTTGATCAGACTCAAGCTCAAGCCCAAACTCTGTTGACCTTCAACTTGCCATCCATATG…
Pro13.8	T0	-	-	Prolamin	8_3	Pro13a.2	Contig 6	0	ATGAAGATCATTTTCGTATTTGCTCTCCTTGCTATTGCTGCATGCAGCGCCACAGCGCAGTTTGATGTTTTAGGTCAAAATATTAGGCAATATCAGGTGCAGTCGCCTCTCCTGCTACAGCAACAGGTGCTTAGCCTATATAATGAGTTCGTAAGGCAGCAGTATAGCATAGTGGCAACCCCCTTCTGGCAACCAGCTACGTTTCAATTGATAAACAACCAAGTCATGCAGCAGCAGTGCTGCCAACAGCTCAGGCTGGTAGCGCAACAATCTCACTACCAGGCCATTAGTAGCGTTCAGGCGATTGTGCAGCAACTACAGCTGCAGCAGGTCGGTGTTGTCTACTTTGATCAGACTCAAGCTCAAGCTCAAGCTTTGCTGGCCTTAAACTTGCCATCC…
Pro13.8	T0	-	-	Prolamin	8_4	Pro13a.3	Contig 4	0	ATGAAGATCATTTTCGTCTTTGCTCTCCTTGCTATTGCTGCATGCAGCGCCACAGCGCAGTTTGATGTTTTAGGTCAAAATATTAGGCAATATCAGCTGCAGCCGCATCTCATGCTGCAGCAACAGATGCTTAGCCCATGCGGTGAGTTCGTAAGGCAGCAGTGCAGCACAGTGGAAATCCCCTTCTTCCAATCACCCGTGTTTCAGCTGAGAAACTGCCAAGTCATGCAGCAGCAGTGCTGCCAACAGCTCAGGATGATCGCGCAACAGTCTCACTGCCAGGCCGTTAGCAGTGTTCAGGTGATTGTGCAGCAGCTACAGCTACAACAGTTTACTGGCATCAACTTCGATCAGACTCAAGCTCTAGCCCAAGCTATGTTGGCCCTAAACTTGCCGTTA…
Pro13.8	T0	-	-	Prolamin	8_5	Pro13a.1	Contig 3	1	ATGAAGATCATTTTCGTCTTTGCTCTCCTTGCTATTGTTGCATGCAATGCCTCTGCGCGGTTTGATCCTCTTAGTCAAAGTTATAGGCAATATCAACTACAGTCGCATCTCCTACTACAGCAACAAGTGCTCAGCCCATGCAGTGAGTTCGTAAGGCAACAGTATAGCATAGTGGCAACCCCCTTCTGGCAACCAGCTACGTTTCAATTGATAAACAACCAAGTCATGCAGCAGCAGTGTTGCCAACAGCTCAAGGCTGGTAGCGCAACAATCTCACTGCCAGGCCATTAGTAGCGTTCAGGCGATTGTGCAGCAACTACAGCTGCAGCAGGTCGGTGGTGTCTACTTTGATCAGACTCAAGCTCAAGCCCAAACTCTGTTGACCTTCAACTTGCCATC…
Pro13.8	T0	-	-	Prolamin	8_6	Pro13b.5	Contig 2	0	ATGAAGATCATTTTCTTATTTGCTCTCCTTGCTATTGCTGCATGCAACGCCTCTGCGTAGTTTGATGTTTTAGGTCAAAGTTATAGGCAATATCAGCTGCAGTCACCTCTCCTACTACAACAACAGGTGCTTAGCCCATATAATGACTTCATAAGGCAGCAATACGGCATAGCGGCAAGCCCCTTCTTGCAATCAGCTGCGTTTAAACTGAGAAATAACCAAGTCTGGCAACAGCTCGTGCTGATGGCGCAACAATCTCACTATCAGGACATTAACATTGTTCAGGCCATAGCGCAGCAGCTATAACTCCAGCAGTTTGGTGATCTCTACTTTGGTCGGAATCTGGCTCAAGCTCAACCTCTGTTGGCTTTTAACGTGCCATCTAGATATGGTATCTAC…
Pro13.8	T0	-	-	Prolamin	8_7	Pro13a.3	Contig 4	0	ATGAAGATCATTTTCGTATTTGCTCTCCTTGCTATTGCTGCATGCAGCGCCTCTACGCAGTTTGATGCTGTTACTCATGTTTACAGGCAATATCAGCTGCAGCCGCATCTCATGCTGCAGCAACAGATGCTTAGCCCATGCGGTGAGTTCGTAAGGCAGCAGTGCAGCACAGTGGAAATCCCCTTCTTCCAATCACCCGTGTTTCAGCTGAGAAACTGCCAAGTCATGCAGCAGCAGTGCTGCCAACAGCTCAGGATGATCGCGCAACAGTCTCACTGCCAGGCCGTTAGCAGTGTTCAGGTGATTGTGCAGCAGCTACAGCTACAACAGTTTACTGGCATCAACTTCGATCAGACTCAAGCTCTAGCCCAAGCTATGTTGGCCCTAAACTTGCCGTTA…
Pro13.97	T0	-	+	Prolamin	97_1	Pro13a.1	Contig 3	-1	TATGAAGATCATTTTCGTCTTTGCTCTCCTTGCTATTGTTGCATGCAATGCCTCTGCGCGGTTTGATCCTCTTAGTCAAAGTTATAGGCAATATCAACTACAGTCGCATCTCCTACTACAGCAACAAGTGCTCAGCCCATGCAGTGAGTTCGTAAGGCAACAGTATAGCATAGTGGCAACCCCCTTCTGGCAACCAGCTACGTTTCAATTGATAAACAACCAAGTCATGCAGCAGCAGTGTTGCCAACAGCTCGGCTGGTAGCACAACAATCTCACTACCAGGCCATTAGTATTGTTCAAGCGATTGTGCAACAGCTACAACTGCAGCAATTTAGTGGTGTCTACTTTGATCAGACTCAAGCTCAAGCCCAAACTCTGTTGACCTTCAACTTGCCATCC…
Pro13.97	T0	-	+	Prolamin	97_10	Pro13a.3	Contig 4	0	ATGAAGATCATTTTCTTCTTTGCTCTCCTTGCTATTGCTGCATGCAGCGCCTCTACGCAGTTTGATGCTGTTACTCATGTTTACAGGCAATATCAGCTGCAGCCGCATCTCATGCTGCAGCAACAGATGCTTAGCCCATGCGGTGAGTTCGTAAGGCAGCAGTGCAGCACAGTGGAAATCCCCTTCTTCCAATCACCCGTGTTTCAGCTGAGAAACTGCCAAGTCATGCAGCAGCAGTGCTGCCAACAGCTCAGGATGATCGCGCAACAGTCTCACTGCCAGGCCGTTAGCAGTGTTCAGGTGATTGTGCAGCAGCTACAGCTACAACAGTTTACTGGCATCAACTTCGATCAGACTCAAGCTCTAGCCCAAGCTATGTTGGCCCTAAACTTGCCGTTA…
Pro13.97	T0	-	+	Prolamin	97_11	Pro13b.5	Contig 2	1	ATGAAGATCATTTTCGTCTTTGCTCTCCTTGCTATTGCTGCATGCAACGCCTCTGACGTAGTTTGATGTTTTAGGTCAAAGTTATAGGCAATATCAGCTGCAGTCACCTCTCCTACTACAACAACAGGTGCTTAGCCCATATAATGACTTCATAAGGCAGCAATACGGCATAGCGGCAAGCCCCTTCTTGCAATCAGCTGCGTTTAAACTGAGAAATAACCAAGTCTGGCAACAGCTCGTGCTGATGGCGCAACAATCTCACTATCAGGACATTAACATTGTTCAGGCCATAGCGCAGCAGCTATAACTCCAGCAGTTTGGTGATCTCTACTTTGATCGGAATCTGGCTCAAGCTCAACCTCTGTTGGCTTTTAACGTGCCATCTAGATATGGTATCTA…
Pro13.97	T0	-	+	Prolamin	97_15	Pro13a.2	Contig 6	1	ATGAAGATCATTTTCGTCTTTGCTCTCCTTGCTATTGTTGCATGCAACGCTTCTGCACGGTTTGATGCCCTTAGTCAAAGTTATAGACAATATCAACTACAATCGCATCTCCTGCTACAGCAACAAGTGCTCAGCCCATGCAGTGAGTTCGTAAGGCAACAGCATAGCATAGTGGCAACCCCCTTCTGGCAACCAGCTACGTTTCAATTGATAAACAACCAAGTCATGCAGCAACAGTGTTGCCAACAGCTCAAGGCTGGTAGCGCAACAATCTCACTACCAGGCCATTAGTAGCGTTCAGGCGATTGTGCAGCAACTACAGCTGCAGCAGGTCGGTGTTGTCTACTTTGATCAGACTCAAGCTCAAGCCCAAACTCTGTTGACCTTCAACTTGCCATC…
Pro13.97	T0	-	+	Prolamin	97_16	Pro13a.1	Contig 3	-1	ATGAAGATCATTTTCGTCTTTGCTCTCCTTGCTATTGTTGCATGCAATGCCTCTGCGCGGTTTGATCCTCTTAGTCAAAGTTATAGGCAATATCAACTACAGTCGCATCTCCTACTACAGCAACAAGTGCTCAGCCCATGCAGTGAGTTCGTAAGGCAACAGTATAGCATAGTGGCAACCCCCTTCTGGCAACCAGCTACGTTTCAATTGATAAACAACCAAGTCATGCAGCAGCAGTGTTGCCAACAGCTCGGCTGGTAGCACAACAATCTCACTACCAGGCCATTAGTATTGTTCAAGCGATTGTGCAACAGCTACAACTGCAGCAATTTAGTGGTGTCTACTTTGATCAGACTCAAGCTCAAGCCCAAACTCTGTTGACCTTCAACTTGCCATCCA…
Pro13.97	T0	-	+	Prolamin	97_3	Pro13a.3	Contig 4	0	ATGAAGATCATTTTCTTATTTGCTCTCCTTGCTATTGCTGCATGCAGCGCCTCTACGCAGTTTGATGCTGTTACTCATGTTTACAGGCAATATCAGCTGCAGCCGCATCTCATGCTGCAGCAACAGATGCTTAGCCCATGCGGTGAGTTCGTAAGGCAGCAGTGCAGCACAGTGGAAATCCCCTTCTTCCAATCACCCGTGTTTCAGCTGAGAAACTGCCAAGTCATGCAGCAGCAGTGCTGCCAACAGCTCAGGATGATCGCGCAACAGTCTCACTGCCAGGCCGTTAGCAGTGTTCAGGTGATTGTGCAGCAGCTACAGCTACAACAGTTTACTGGCATCAACTTCGATCAGACTCAAGCTCTAGCCCAAGCTATGTTGGCCCTAAACTTGCCGTTA…
Pro13.97	T0	-	+	Prolamin	97_4	Pro13a.1	Contig 3	-1	ATGAAGATCATTTTCGTCTTTGCTCTCCTTGCTATTGCTGCATGCAATGCCTCTGCGCGGTTTGATCCTCTTAGTCAAAGTTATAGGCAATATCAACTACAGTCGCATCTCCTACTACAGCAACAAGTGCTCAGCCCATGCAGTGAGTTCGTAAGGCAACAGTATAGCATAGTGGCAACCCCCTTCTGGCAACCAGCTACGTTTCAATTGATAAACAACCAAGTCATGCAGCAGCAGTGTTGCCAACAGCTCGGCTGGTAGCACAACAATCTCACTACCAGGCCATTAGTATTGTTCAAGCGATTGTGCAACAGCTACAACTGCAGCAATTTAGTGGTGTCTACTTTGATCAGACTCAAGCTCAAGCCCAAACTCTGTTGACCTTCAACTTGCCATCCA…
Pro13.97	T0	-	+	Prolamin	97_5	Pro13a.2	Contig 6	0	ATGAAGATCATTTTCGTCTTTGCGCTCCTTGCTATTGCTGCATGCAGTGCCTCTGCACAGTTTGATGTTTTAGGTCAAAGTTATGGGCAATATCTGCTGCATTCGCCTCTCCTGATACAGCAACAGGTGCTTAGCCCATATAGTGAGTTCGTAAGGCAACAGCATAGCATAGTGGCAACCCCCTTCTGGCAACCAGCTACGTTTCAATTGATAAACAACCAAGTCATGCAGCAACAGTGTTGCCAACAGCTCAGGCTGGTAGCGCAACAATCTCACTACCAGGCCATTAGTAGCGTTCAGGCGATTGTGCAGCAACTACAGCTGCAGCAGGTCGGTGTTGTCTACTTTGATCAGACTCAAGCTCAAGCTCAAGCTTTGCTGGCCTTAAACTTGCCATCC…
Pro13.97	T0	-	+	Prolamin	97_6	Pro13b.4	Contig 1	1	ATGAAGATCATTTTCGTATTTGCTCTCCTTGCTATTGCTGCATGCAGCGCCACTGTCGCAGTTTGATGTTTTAGGTCAAAATATTAGGCAATATCAGGTGCAGTCGCCTCTCCTGCTACAGCAACAGGTGCTTAGCCTATATAATGAGTTCGTAAGGCAGCAGTATAGCATTGCGGCAAGCCCCTTCTTGCAATCAGCTGTGTTTCAAGTGAGAAACAACCAAGTCTTGCAACAGCTCAGGCTGGTGGCGCAACAATCTCACTACCAGGACATTAACGTTGTCCAGGCCATAGCGCAGCAGCTACACCTACAGCAGTTTGGCGATCTCTACATTGACCGGAATCTGGCTCAAGCGCAAGCACTGTTGGCTTTTAACTTGCCATCTACATATGGTATCTA…
Pro13.97	T0	-	+	Prolamin	97_7	Pro13a.3	Contig 4	0	ATGAAGATCATTTTCGTATTTGCTCTCCTTGCTATTGCTGCATGCAGCGCCTCTACGCAGTTTGATGCTGTTACTCATGTTTACAGGCAATATCAGCTGCAGCCGCATCTCATGCTGCAGCAACAGATGCTTAGCCCATGCGGTGAGTTCGTAAGGCAGCAGTGCAGCACAGTGGAAATCCCCTTCTTCCAATCACCCGTGTTTCAGCTGAGAAACTGCCAAGTCATGCAGCAGCAGTGCTGCCAACAGCTCAGGATGATCGCGCAACAGTCTCACTGCCAGGCCGTTAGCAGTGTTCAGGTGATTGTGCAGCAGCTACAGCTACAACAGTTTACTGGCATCAACTTCGATCAGACTCAAGCTCTAGCCCAAGCTATGTTGGCCCTAAACTTGCCGTTA…
Pro13.97	T0	-	+	Prolamin	97_8	Pro13a.1	Contig 3	-1	ATGAAGATCATTTTCGTATTTGCTCTCCTTGCTATTGTTGCATGCAATGCCTCTGCGCGGTTTGATCCTCTTAGTCAAAGTTATAGGCAATATCAACTACAGTCGCATCTCCTATTACAGCAACAAGTGCTCAGCCCATGCAGTGAGTTCGTAAGGCAACAGTATAGCATAGTGGCAACCCCCTTCTGGCAACCAGCTACGTTTCAATTGATAAACAACCAAGTCATGCAGCAGCAGTGTTGCCAACAGCTCGGCTGGTAGCACAACAATCTCACTACCAGGCCATTAGTATTGTTCAAGCGATTGTGCAACAGCTACAACTGCAGCAATTTAGTGGTGTCTACTTTGATCAGACTCAAGCTCAAGCCCAAACTCTGTTGACCTTCAACTTGCCATCCA…
AF338	T1	Glu3.30	+	Glutelin	AF338_3_3	GluA-1	Contig 1	1	ATGGCATCCATAAATCGCCCCATAGTTTTTCTTCACAGTTTGCTTGTTCCTCTTGTGCGATGGCTCCCTAGCCCAGCAGCTATTAGGCCAGAGCACTAGTCAATGGCAGAGTTCTCGTCGTGGAAGTCCGAGAGGATGTAGATTTGATAGGTTGCAAGCATTTGAGCCAATTCGGAGTGTGAGGTCTCAAGCTGGCACAACTGAGTTCTTCGATGTCTCTAATGAGTTGTTTCAATGTACCGGAGTATCTGTTGTCCGCCGAGTTATTGAACCTAGAGGCCTACTACTACCCCATTACACTAATGGTGCATCTCTAGTATATATCATCCAAGGTTCGTGCAACAATTTAAGTGCATAATGAATTAATGATCAGCTTCCATGTTTATATTGCTTGTAATT…
AF338	T1	Glu3.30	+	Glutelin	AF338_3_9	GluA-1	Contig 1	-1	ATGGCATCCATAAATCGCCCCATAGTTTCTTCACAGTTTGCTTGTTCCTCTTGTGCAATGGCTCTCTAGCCCAGCAGCTATTAGGCCAGAGCACTAGTCAATGGCAGAGTTCTCGTCGTGGAAGTCCAAGAGAATGCAGGTTCGATAGGTTGCAAGCATTTGAGCCAATTCGGAGTATGAGGTCTCAAGCTGGCACAACTGAGTTCTTCGATGTCTCTAATGAGCAATTTCAATGTACCGGAGTATCTGTTGTCCGTCGAGTTATTGAACCTAGAGGCCTTCTACTACCCCATTACACTAATGGTGCATCTCTAGTATATATCATCCAAGGTTCGTGCAACAATTTAAGTGCATAATGAATTAATGATCAGCTTCCATGTTTATATTGCTTGTAATTAA…
AF338	T1	Glu3.30	+	Glutelin	AF338_3_7	GluA-2	Contig 2	1	ATGGCATCCATAAATCGCCCCATAGTTTTTCTTCACAGTTTGCTTGTTCCTCTTGTGCGATGGCTCCCTAGCCCAGCAGCTATTAGGCCAGAGCACTAGTCAATGGCAGAGTTCTCGTCGTGGAAGTCCGAGAGGATGTAGATTTGATAGGTTGCAAGCATTTGAGCCAATTCGGAGTGTGAGGTCTCAAGCTGGCACAACTGAGTTCTTCGATGTCTCTAATGAGTTGTTTCAATGTACCGGAGTATCTGTTGTCCGCCGAGTTATTGAACCTAGAGGCCTACTACTACCCCATTACACTAATGGTGCATCTCTAGTATATATCATCCAAGGTTTGTGTAACAATTTAAGTGCATAATGAATTAATGATTGGCTGCGATATTTACATTGCTTGTAATT…
AF338	T1	Glu3.30	+	Glutelin	AF338_3_10	GluA-3	Contig 4	0	ATGGCAACCATCAAATTCCCTATAGTTTTCTCCGTCGTTTGCTTGTTCCTCTTGTGTAATGGTTCGTTAGCCCAACTTCTTAGCCAAAGTACTAGTCAATGGCAAAGTTCTCGCCGTGGAAGTCCAAGAGAGTGCAGATTTGATCGGTTGCAAGCATTTGAGCCGATTCGCACTGTAAGGTCCCAAGCTGGTACAACTGAGTTTTTTGATGTCTCTAATGAGTTGTTTCAATGTACTGGAGTATTTGTTGTCCGTCGAGTTATCGAACCTAGAGGTCTTCTGTTACCTCACTACTCCAATGGAGCAACTTTGGTATATGTCATCCAAGGTTTGTGATTACATTTAAGTATATATTGATTAATCCTTGTACTTATATCATTTTATTAACATGGCAATCCA…
AF338	T1	Glu3.30	+	Glutelin	AF338_3_11	GluA-3	Contig 4	0	ATGGCAACCATCAAATTCCCTATAGTTTTCTCCGTCGTTTGCTTGTTCCTCTTGTGTAATGGTTCGTTAGCCCAACTTCTTAGCCAAAGTACTAGTCAATGGCAAAGTTCTCGCCGTGGAAGTCCAAGAGAGTGCAGATTTGATCGGTTGCAAGCATTTGAGCCGATTCGCACTGTAAGGTCCCAAGCTGGTACAACTGAGTTTTTTGATGTCTCTAATGAGTTGTTTCAATGTACTGGAGTATTTGTTGTCCGTCGAGTTATCGAACCTAGAGGTCTTCTGTTACCTCACTACTCCAATGGAGCAACTTTGGTATATGTCATCCAAGGTTTGTGATTACATTTAAGTATATATTGATTAATCCTTGTACTTATATCATTTTATTAACATGGCAATCCA…
AF346	T1	Glu3.30	+	Glutelin	AF346_11_6	GluA-1	Contig 1	1	ATGGCATCCATAAATCGCCCCATAGTTTTTCTTCACAGTTTGCTTGTTCCTCTTGTGCGATGGCTCCCTAGCCCAGCAGCTATTAGGCCAGAGCACTAGTCAATGGCAGAGTTCTCGTCGTGGAAGTCCGAGAGGATGTAGATTTGATAGGTTGCAAGCATTTGAGCCAATTCGGAGTGTGAGGTCTCAAGCTGGCACAACTGAGTTCTTCGATGTCTCTAATGAGTTGTTTCAATGTACCGGAGTATCTGTTGTCCGCCGAGTTATTGAACCTAGAGGCCTACTACTACCCCATTACACTAATGGTGCATCTCTAGTATATATCATCCAAGGTTTGTGTAACAATTTAAGTGCATAATGAATTAATGATTGGCTGCGATATTTACATTGCTTGTAATT…
AF346	T1	Glu3.30	+	Glutelin	AF346_11_7	GluA-1	Contig 1	-1	ATGGCATCCATAAATCGCCCCATAGTTTCTTCACAGTTTGCTTGTTCCTCTTGTGCAATGGCTCTCTAGCCCAGCAGCTATTAGGCCAGAGCACTAGTCAATGGCAGAGTTCTCGTCGTGGAAGTCCAAGAGAATGCAGGTTCGATAGGTTGCAAGCATTTGAGCCAATTCGGAGTGTGAGGTCTCAAGCTGGCACAACTGAGTTCTTCGATGTCTCTAATGAGCAATTTCAATGTACCGGAGTATCTGTTGTCCGTCGAGTTATTGAACCTAGAGGCCTTCTACTACCCCATTACACTAATGGTGCATCTCTAGTATATATCATCCAAGGTTCGTGCAACAATTTAAGTGCATAATGAATTAATGATCAGCTTCCATGTTTATATTGCTTGTAATTAA…
AF346	T1	Glu3.30	+	Glutelin	AF346_11_5	GluA-2	Contig 2	1	ATGGCATCCATAAATCGCCCCATAGTTTTTCTTCACAGTTTGCTTGTTCCTCTTGTGCGATGGCTCCCTAGCCCAGCAGCTATTAGGCCAGAGCACTAGTCAATGGCAGAGTTCTCGTCGTGGAAGTCCGAGAGGATGTAGATTTGATAGGTTGCAAGCATTTGAGCCAATTCGGAGTGTGAGGTCTCAAGCTGGCACAACTGAGTTCTTCGATGTCTCTAATGAGTTGTTTCAATGTACCGGAGTATCTGTTGTCCGCCGAGTTATTGAACCTAGAGGCCTACTACTACCCCATTACACTAATGGTGCATCTCTAGTATATATCATCCAAGGTTTGTGTAACAATTTAAGTGCATAATGAATTAATGATTGGCTGCGATATTTACATTGCTTGTAATT…
AF346	T1	Glu3.30	+	Glutelin	AF346_11_1	GluA-3	Contig 4	0	ATGGCAACCATCAAATTCCCTATAGTTTTCTCCGTCGTTTGCTTGTTCCTCTTGTGTAATGGTTCGTTAGCCCAACTTCTTAGCCAAAGTACTAGTCAATGGCAAAGTTCTCGCCGTGGAAGTCCAAGAGAGTGCAGATTTGATCGGTTGCAAGCATTTGAGCCGATTCGCACTGTAAGGTCCCAAGCTGGTACAACTGAGTTTTTTGATGTCTCTAATGAGTTGTTTCAATGTACTGGAGTATTTGTTGTCCGTCGAGTTATCGAACCTAGAGGTCTTCTGTTACCTCACTACTCCAATGGAGCAACTTTGGTATATGTCATCCAAGGTTTGTGATTACATTTAAGTATATATTGATTAATCCTTGTACTTATATCATTTTATTAACATGGCAATCCA…
AF380	T1	Glu3.116	-	Glutelin	AF380_5_3	GluA-1	Contig 1	-2	ATGGCATCCATAAATCGCCCCATAGTTCTTCACAGTTTGCTTGTTCCTCTTGTGCAATGGCTCTCTAGCCCAGCAGCTATTAGGCCAGAGCACTAGTCAATGGCAGAGTTCTCGTCGTGGAAGTCCAAGAGAATGCAGGTTCGATAGGTTGCAAGCATTTGAGCCAATTCGGAGTGTGAGGTCTCAAGCTGGCACAACTGAGTTCTTCGATGTCTCTAATGAGCAATTTCAATGTACCGGAGTATCTGTTGTCCGTCGAGTTATTGAACCTAGAGGCCTTCTACTACCCCATTACACTAATGGTGCATCTCTAGTATATATCATCCAAGGTTCGTGCAACAATTTAAGTGCATAATGAATTAATGATCAGCTTCCATGTTTATATTGCTTGTAATTAAC…
AF380	T1	Glu3.116	-	Glutelin	AF380_5_5	GluA-1	Contig 1	-2	ATGGCATCCATAAATCGCCCCATAGTTCTTCACAGTTTGCTTGTTCCTCTTGTGCAATGGCTCTCTAGCCCAGCAGCTATTAGGCCAGAGCACTAGTCAATGGCAGAGTTCTCGTCGTGGAAGTCCAAGAGAATGCAGGTTCGATAGGTTGCAAGCATTTGAGCCAATTCGGAGTGTGAGGTCTCAAGCTGGCACAACTGAGTTCTTCGATGTCTCTAATGAGCAATTTCAATGTACCGGAGTATCTGTTGTCCGTCGAGTTATTGAACCTAGAGGCCTTCTACTACCCCATTACACTAATGGTGCATCTCTAGTATATATCATCCAAGGTTCGTGCAACAATTTAAGTGCATAATGAATTAATGATCAGCTTCCATGTTTATATTGCTTGTAATTAAC…
AF380	T1	Glu3.116	-	Glutelin	AF380_5_7	GluA-1	Contig 1	-1	ATGGCATCCATAAATCGCCCCATAGTTTCTTCACAGTTTGCTTGTTCCTCTTGTGCAATGGCTCTCTAGCCCAGCAGCTATTAGGCCAGAGCACTAGTCAATGGCAGAGTTCTCGTCGTGGAAGTCCAAGAGAATGCAGGTTCGATAGGTTGCAAGCATTTGAGCCAATTCGGAGTGTGAGGTCTCAAGCTGGCACAACTGAGTTCTTCGATGTCTCTAATGAGCAATTTCAATGTACCGGAGTATCTGTTGTCCGTCGAGTTATTGAACCTAGAGGCCTTCTACTACCTCATTACACTAATGGTGCATCTCTAGTATATATCATCCAAGGTTCGTGCAACAATTTAAGTGCATAATGAATTAATGATCAGCTTCCATGTTTATATTGCTTGTAATTAA…
AF380	T1	Glu3.116	-	Glutelin	AF380_5_8	GluA-1	Contig 1	-2	ATGGCATCCATAAATCGCCCCATAGTTCTTCACAGTTTGCTTGTTCCTCTTGTGCAATGGCTCTCTAGCCCAGCAGCTATTAGGCCAGAGCACTAGTCAATGGCAGAGTTCTCGTCGTGGAAGTCCAAGAGAATGCAGGTTCGATAGGTTGCAAGCATTTGAGCCAATTCGGAGTGTGAGGTCTCAAGCTGGCACAACTGAGTTCTTCGATGTCTCTAATGAGCAATTTCAATGTACCGGAGTATCTGTTGTCCGTCGAGTTATTGAACCTAGAGGCCTTCTACTACCCCATTACACTAATGGTGCATCTCTAGTATATATCATCCAAGGTTCGTGCAACAATTTAAGTGCATAATGAATTAATGATCAGCTTCCATGTTTATATTGCTTGTAATTAAC…
AF380	T1	Glu3.116	-	Glutelin	AF380_5_2	GluA-2	Contig 2	-2	ATGGCATCCATAAATCGCCCCATAGTTCTTCACAGTTTGCTTGTTCCTCTTGTGCAATGGCTCTCTAGCCCAGCAGCTATTAGGCCAGAGCACTAGTCAATGGCAGAGTTCTCGTCGTGGAAGTCCAAGAGAATGCAGGTTCGATAGGTTGCAAGCATTTGAGCCAATTCGGAGTGTGAGGTCTCAAGCTGGCACAACTGAGTTCTTCGATGTCTCTAATGAGCTGTTTCAATGTACCGGAGTATCTGTTGTCCGCCGAGTTATTGAACCTAGAGGCCTACTACTACCCCATTACACTAATGGTGCATCTCTAGTATATATCATCCAAGGTTTGTGTAACAATTTAAGTGCATAATGAATTAATGATTGGCTGCGATATTTACATTGCTTGTAATTAAC…
AF386	T1	Glu3.116	-	Glutelin	AF386_12_6	GluA-1	Contig 1	-1	ATGGCATCCATAAATCGCCCCATATTTTCTTCACAGTTTGCTTGTTCCTCTTGTGCGATGGCTCCCTAGCCCAGCAGCTATTAGGCCAGAGCACTAGTCAATGGCAGAGTTCTCGTCGTGGAAGTCCGAGAGGATGTAGATTTGATAGGTTGCAAGCATTTGAGCCAATTCGGAGTGTGAGGTCTCAAGCTGGCACAACTGAGTTCTTCGATGTCTCTAATGAGTTGTTTCAATGTACCGGAGTATCTGTTGTCCGCCGAGTTATTGAACCTAGAGGCCTACTACTACCCCATTACACTAATGGTGCATCTCTAGTATATATCATCCAAGGTTTGTGTAACAATTTAAGTGCATAATGAATTAATGATTGGCTGCGATATTTACATTGCTTGTAATTAA…
AF386	T1	Glu3.116	-	Glutelin	AF386_12_14	GluA-2	Contig 2	-1	ATGGCATCCATAAATCGCCCCATATTTTCTTCACAGTTTGCTTGTTCCTCTTGTGCGATGGCTCCCTAGCCCAGCAGCTATTAGGCCAGAGCACTAGTCAATGGCAGAGTTCTCGTCGTGGAAGTCCGAGAGGATGTAGATTTGATAGGTTGCAAGCATTTGAGCCAATTCGGAGTGTGAGGTCTCAAGCTGGCACAACTGAGTTCTTCGATGTCTCTAATGAGTTGTTTCAATGTACCGGAGTATCTGTTGTCCGCCGAGTTATTGAACCTAGAGGCCTACTACTACCCCATTACACTAATGGTGCATCTCTAGTATATATCATCCAAGGTTTGTGTAACAATTTAAGTGCATAATGAATTAATGATTGGCTGCGATATTTACATTGCTTGTAATTAA…
AF386	T1	Glu3.116	-	Glutelin	AF386_12_9	GluA-2	Contig 2	-1	ATGGCATCCATAAATCGCCCCATATTTTCTTCACAGTTTGCTTGTTCCTCTTGTGCGATGGCTCCCTAGCCCAGCAGCTATTAGGCCAGAGCACTAGTCAATGGCAGAGTTCTCGTCGTGGAAGTCCGAGAGGATGTAGATTTGATAGGTTGCAAGCATTTGAGCCAATTCGGAGTGTGAGGTCTCAAGCTGGCACAACTGAGTTCTTCGATGTCTCTAATGAGTTGTTTCAATGTACCGGAGTATCTGTTGTCCGCCGAGTTATTGAACCTAGAGGCCTACTACTACCCCATTACACTAATGGTGCATCTCTAGTATATATCATCCAAGGTTTGTGTAACAATTTAAGTGCATAATGAATTAATGATTGGCTGCGATATTTACATTGCTTGTAATTAA…
AF386	T1	Glu3.116	-	Glutelin	AF386_12_1	GluA-3	Contig 4	0	ATGGCAACCATCAAATTCCCTATAGTTTTCTCCGTCGTTTGCTTGTTCCTCTTGTGTAATGGTTCGTTAGCCCAACTTCTTAGCCAAAGTACTAGTCAATGGCAAAGTTCTCGCCGTGGAAGTCCAAGAGAGTGCAGATTTGATCGGTTGCAAGCATTTGAGCCGATTCGCACTGTAAGGTCCCAAGCTGGTACAACTGAGTTTTTTGATGTCTCTAATGAGTTGTTTCAATGTACTGGAGTATTTGTTGTCCGTCGAGTTATCGAACCTAGAGGTCTTCTGTTACCTCACTACTCCAATGGAGCAACTTTGGTATATGTCATCCAAGGTTTGTGATTACATTTAAGTATATATTGATTAATCCTTGTACTTATATCATTTTATTAACATGGCAATCCA…
AF386	T1	Glu3.116	-	Glutelin	AF386_12_8	GluA-3	Contig 4	0	ATGGCAACCATCAAATTCCCTATAGTTTTCTCCGTCGTTTGCTTGTTCCTCTTGTGTAATGGTTCGTTAGCCCAACTTCTTAGCCAAAGTACTAGTCAATGGCAAAGTTCTCGCCGTGGAAGTCCAAGAGAGTGCAGATTTGATCGGTTGCAAGCATTTGAGCCGATTCGCACTGTAAGGTCCCAAGCTGGTACAACTGAGTTTTTTGATGTCTCTAATGAGTTGTTTCAATGTACTGGAGTATTTGTTGTCCGTCGAGTTATCGAACCTAGAGGTCTTCTGTTACCTCACTACTCCAATGGAGCAACTTTGGTATATGTCATCCAAGGTTTGTGATTACATTTAAGTATATATTGATTAATCCTTGTACTTATATCATTTTATTAACATGGCAATCCA…
AF420	T1	Glu3.28	+	Glutelin	AF420_8_11	GluA-1	Contig 3	1	ATGGCATCCATAAATCGCCCCATAGTTTTTCTTCACAGTTTGCTTGTTCCTCTTGTGCGATGGCTCCCTAGCCCAGCAGCTATTAGGCCAGAGCACTAGTCAATGGCAGAGTTCTCGTCGTGGAAGTCCGAGAGGATGTAGATTTGATAGGTTGCAAGCATTTGAGCCAATTCGGAGTGTGAGGTCTCAAGCTGGCACAACTGAGTTCTTCGATGTCTCTAATGAGTTGTTTCAATGTACCGGAGTATCTGTTGTCCGTCGAGTTATTGAACCTAGAGGCCTTCTACTACCCCATTACACTAATGGTGCATCTCTAGTATATATCATCCAAGGTTCGTGCAACAATTTAAGTGCATAATGAATTAATGATCAGCTTCCATGTTTATATTGCTTGTAATT…
AF420	T1	Glu3.28	+	Glutelin	AF420_8_2	GluA-1	Contig 1	-1	ATGGCATCCATAAATCGCCCCATAGTTTCTTCACAGTTTGCTTGTTCCTCTTGTGCAATGGCTCTCTAGCCCAGCAGCTATTAGGCCAGAGCACTAGTCAATGGCAGAGTTCTCGTCGTGGAAGTCCAAGAGAATGCAGGTTCGATAGGTTGCAAGCATTTGAGCCAATTCGGAGTGTGAGGTCTCAAGCTGGCACAACTGAGTTCTTCGATGTCTCTAATGAGCAATTTCAATGTACCGGAGTATCTGTTGTCCGTCGAGTTATTGAACCTAGAGGCCTTCTACTACCCCATTACACTAATGGTGCATCTCTAGTATATATCATCCAAGGTTCGTGCAACAATTTAAGTGCATAATGAATTAATGATCAGCTTCCATGTTTATATTGCTTGTAATTAA…
AF420	T1	Glu3.28	+	Glutelin	AF420_8_1	GluA-2	Contig 2	1	ATGGCATCCATAAATCGCCCCATAGTTTTTCTTCACAGTTTGCTTGTTCCTCTTGTGCGATGGCTCCCTAGCCCAGCAGCTATTAGGCCAGAGCACTAGTCAATGGCAGAGTTCTCGTCGTGGAAGTCCGAGAGGATGTAGATTTGATAGGTTGCAAGCATTTGAGCCAATTCGGAGTGTGAGGTCTCAAGCTGGCACAACTGAGTTCTTCGATGTCTCTAATGAGTTGTTTCAATGTACCGGAGTATCTGTTGTCCGCCGAGTTATTGAACCTAGAGGCCTACTACTACCCCATTACACTAATGGTGCATCTCTAGTATATATCATCCAAGGTTTGTGTAACAATTTAAGTGCATAATGAATTAATGATTGGCTGCGATATTTACATTGCTTGTAATT…
AF420	T1	Glu3.28	+	Glutelin	AF420_8_12	GluA-2	Contig 2	1	ATGGCATCCATAAATCGCCCCATAGTTTTTCTTCACAGTTTGCTTGTTCCTCTTGTGCGATGGCTCCCTAGCCCAGCAGCTATTAGGCCAGAGCACTAGTCAATGGCAGAGTTCTCGTCGTGGAAGTCCGAGAGGATGTAGATTTGATAGGTTGCAAGCATTTGAGCCAATTCGGAGTGTGAGGTCTCAAGCTGGCACAACTGAGTTCTTCGATGTCTCTAATGAGTTGTTTCAATGTACCGGAGTATCTGTTGTCCGCCGAGTTATTGAACCTAGAGGCCTACTACTACCCCATTACACTAATGGTGCATCTCTAGTATATATCATCCAAGGTTTGTGTAACAATTTAAGTGCATAATGAATTAATGATTGGCTGCGATATTTACATTGCTTGTAATT…
AF520	T1	Glu3.99	-	Glutelin	AF520_5_1	GluA-1	Contig 1	-2	ATGGCATCCATAAATCGCCCCATAGTTCTTCACAGTTTGCTTGTTCCTCTTGTGCAATGGCTCTCTAGCCCAGCAGCTATTAGGCCAGAGCACTAGTCAATGGCAGAGTTCTCGTCGTGGAAGTCCAAGAGAATGCAGGTTCGATAGGTTGCAAGCATTTGAGCCAATTCGGAGTGTGAGGTCTCAAGCTGGCACAACTGAGTTCTTCGATGTCTCTAATGAGCAATTTCAATGTACCGGAGTATCTGTTGTCCGTCGAGTTATTGAACCTAGAGGCCTTCTACTACCCCATTACACTAATGGTGCATCTCTAGTATATATCATCCAAGGTTCGTGCAACAATTTAAGTGCATAATGAATTAATGATCAGCTTCCATGTTTATATTGCTTGTAATTAAC…
AF520	T1	Glu3.99	-	Glutelin	AF520_6_1	GluA-1	Contig 1	1	ATGGCATCCATAAATCGCCCCATAGTTTTTCTTCACAGTTTGCTTGTTCCTCTTGTGCAATGGCTCTCTAGCCCAGCAGCTATTAGGCCAGAGCACTAGTCAATGGCAGAGTTCTCGTCGTGGAAGTCCAAGAGAATGCAGGTTCGATAGGTTGCAAGCATTTGAGCCAATTCGGAGTGTGAGGTCTCAAGCTGGCACAACTGAGTTCTTCGATGTCTCTAATGAGCAATTTCAATGTACCGGAGTATCTGTTGTCCGTCGAGTTATTGAACCTAGAGGCCTTCTACTACCCCATTACACTAATGGTGCATCTCTAGTATATATCATCCAAGGTTCGTGCAACAATTTAAGTGCATAATGAATTAATGATCAGCTTCCATGTTTATATTGCTTGTAATT…
AF520	T1	Glu3.99	-	Glutelin	AF520_6_4	GluA-1	Contig 1	1	ATGGCATCCATAAATCGCCCCATAGTTTTTCTTCACAGTTTGCTTGTTCCTCTTGTGCAATGGCTCTCTAGCCCAGCAGCTATTAGGCCAGAGCACTAGTCAATGGCAGAGTTCTCGTCGTGGAAGTCCAAGAGAATGCAGGTTCGATAGGTTGCAAGCATTTGAGCCAATTCGGAGTGTGAGGTCTCAAGCTGGCACAACTGAGTTCTTCGATGTCTCTAATGAGCAATTTCAATGTACCGGAGTATCTGTTGTCCGTCGAGTTATTGAACCTAGAGGCCTTCTACTACCCCATTACACTAATGGTGCATCTCTAGTATATATCATCCAAGGTTCGTGCAACAATTTAAGTGCATAATGAATTAATGATCAGCTTCCATGTTTATATTGCTTGTAATT…
AF520	T1	Glu3.99	-	Glutelin	AF520_6_6	GluA-1	Contig 1	1	ATGGCATCCATAAATCGCCCCATAGTTTTTCTTCACAGTTTGCTTGTTCCTCTTGTGCAATGGCTCTCTAGCCCAGCAGCTATTAGGCCAGAGCACTAGTCAATGGCAGAGTTCTCGTCGTGGAAGTCCAAGAGAATGCAGGTTCGATAGGTTGCAAGCATTTGAGCCAATTCGGAGTGTGAGGTCTCAAGCTGGCACAACTGAGTTCTTCGATGTCTCTAATGAGCAATTTCAATGTACCGGAGTATCTGTTGTCCGTCGAGTTATTGAACCTAGAGGCCTTCTACTACCCCATTACACTAATGGTGCATCTCTAGTATATATCATCCAAGGTTCGTGCAACAATTTAAGTGCATAATGAATTAATGATTGGCTGCGATATTTACATTGCTTGTAATT…
AF520	T1	Glu3.99	-	Glutelin	AF520_6_7	GluA-1	Contig 1	1	ATGGCATCCATAAATCGCCCCATAGTTTTTCTTCACAGTTTGCTTGTTCCTCTTGTGCAATGGCTCTCTAGCCCAGCAGCTATTAGGCCAGAGCACTAGTCAATGGCAGAGTTCTCGTCGTGGAAGTCCAAGAGAATGCAGGTTCGATAGGTTGCAAGCATTTGAGCCAATTCGGAGTGTGAGGTCTCAAGCTGGCACAACTGAGTTCTTCGATGTCTCTAATGAGCAATTTCAATGTACCGGAGTATCTGTTGTCCGTCGAGTTATTGAACCTAGAGGCCTTCTACTACCCCATTACACTAATGGTGCATCTCTAGTATATATCATCCAAGGTTCGTGCAACAATTTAAGTGCATAATGAATTAATGATCAGCTTCCATGTTTATATTGCTTGTAATT…
AF520	T1	Glu3.99	-	Glutelin	AF520_6_11	GluA-2	Contig 2	1	ATGGCATCCATAAATCGCCCCATAGTTTTTCTTCACAGTTTGCTTGTTCCTCTTGTGCGATGGCTCCCTAGCCCAGCAGCTATTAGGCCAGAGCACTAGTCAATGGCAGAGTTCTCGTCGTGGAAGTCCGAGAGGATGTAGATTTGATAGGTTGCAAGCATTTGAGCCAATTCGGAGTGTGAGGTCTCAAGCTGGCACAACTGAGTTCTTCGATGTCTCTAATGAGTTGTTTCAATGTACCGGAGTATCTGTTGTCCGCCGAGTTATTGAACCTAGAGGCCTACTACTACCCCATTACACTAATGGTGCATCTCTAGTATATATCATCCAAGGTTTGTGTAACAATTTAAGTGCATAATGAATTAATGATTGGCTGCGATATTTACATTGCTTGTAATT…
AF521	T1	Glu3.99	-	Glutelin	AF521_13_11	GluA-1	Contig 1	1	ATGGCATCCATAAATCGCCCCATAGTTTTTCTTCACAGTTTGCTTGTTCCTCTTGTGCAATGGCTCTCTAGCCCAGCAGCTATTAGGCCAGAGCACTAGTCAATGGCAGAGTTCTCGTCGTGGAAGTCCAAGAGAATGCAGGTTCGATAGGTTGCAAGCATTTGAGCCAATTCGGAGTGTGAGGTCTCAAGCTGGCACAACTGAGTTCTTCGATGTCTCTAATGAGCAATTTCAATGTACCGGAGTATCTGTTGTCCGTCGAGTTATTGAACCTAGAGGCCTTCTACTACCCCATTACACTAATGGTGCATCTCTAGTATATATCATCCAAGGTTCGTGCAACAATTTAAGTGCATAATGAATTAATGATCAGCTTCCATGTTTATATTGCTTGTAATT…
AF521	T1	Glu3.99	-	Glutelin	AF521_13_6	GluA-1	Contig 1	1	ATGGCATCCATAAATCGCCCCATAGTTTTTCTTCACAGTTTGCTTGTTCCTCTTGTGCGATGGCTCCCTAGCCCAGCAGCTATTAGGCCAGAGCACTAGTCAATGGCAGAGTTCTCGTCGTGGAAGTCCAAGAGAATGCAGGTTCGGTAGGTTGCAAGCATTTGAGCCAATTCGGAGTGTGAGGTCTCAAGCTGGCACAACTGAGTTCTTCGATGTCTCTAATGAGCAATTTCAATGTACCGGAGTATCTGTTGTCCGTCGAGTTATTGAACCTAGAGGCCTTCTACTACCCCATTACACTAATGGTGCATCTCTAGTATATATCATCCAAGGTTCGTGCAACAATTTAAGTGCATAATGAATTAATGATCAGCTTCCATGTTTATATTGCTTGTAATT…
AF521	T1	Glu3.99	-	Glutelin	AF521_13_7	GluA-1	Contig 1	1	ATGGCATCCATAAATCGCCCCATAGTTTTTCTTCACAGTTTGCTTGTTCCTCTTGTGCAATGGCTCTCTAGCCCAGCAGCTATTAGGCCAGAGCACTAGTCAATGGCAGAGTTCTCGTCGTGGAAGTCCAAGAGAATGCAGGTTCGATAGGTTGCAAGCATTTGAGCCAATTCGGAGTGTGAGGTCTCAAGCTGGCACAACTGAGTTCTTCGATGTCTCTAATGAGCAATTTCAATGTACCGGAGTATCTGTTGTCCGTCGAGTTATTGAACCTAGAGGCCTTCTACTACCCCATTACACTAATGGTGCATCTCTAGTATATATCATCCAAGGTTCGTGCAACAATTTAAGTGCATAATGAATTAATGATCAGCTTCCATGTTTATATTGCTTGTAATT…
AF521	T1	Glu3.99	-	Glutelin	AF521_13_1	GluA-2	Contig 2	1	ATGGCATCCATAAATCGCCCCATAGTTTTTCTTCACAGTTTGCTTGTTCCTCTTGTGCGATGGCTCCCTAGCCCAGCAGCTATTAGGCCAGAGCACTAGTCAATGGCAGAGTTCTCGTCGTGGAAGTCCGAGAGGATGTAGATTTGATAGGTTGCAAGCATTTGAGCCAATTCGGAGTGTGAGGTCTCAAGCTGGCACAACTGAGTTCTTCGATGTCTCTAATGAGTTGTTTCAATGTACCGGAGTATCTGTTGTCCGCCGAGTTATTGAACCTAGAGGCCTACTACTACCCCATTACACTAATGGTGCATCTCTAGTATATATCATCCAAGGTTTGTGTAACAATTTAAGTGCATAATGAATTAATGATTGGCTGCGATATTTACATTGCTTGTAATT…
AF521	T1	Glu3.99	-	Glutelin	AF521_13_4	GluA-3	Contig 4	0	ATGGCAACCATCAAATTCCCTATAGTTTTCTCCGTCGTTTGCTTGTTCCTCTTGTGTAATGGTTCGTTAGCCCAACTTCTTAGCCAAAGTACTAGTCAATGGCAAAGTTCTCGCCGTGGAAGTCCAAGAGAGTGCAGATTTGATCGGTTGCAAGCATTTGAGCCGATTCGCACTGTAAGGTCCCAAGCTGGTACAACTGAGTTTTTTGATGTCTCTAATGAGTTGTTTCAATGTACTGGAGTATTTGTTGTCCGTCGAGTTATCGAACCTAGAGGTCTTCTGTTACCTCACTACTCCAATGGAGCAACTTTGGTATATGTCATCCAAGGTTTGTGATTACATTTAAGTATATATTGATTAATCCTTGTACTTATATCATTTTATTAACATGGCAATCCA…
AF576	T1	Glu3.102	+	Glutelin	AF576_7_1	GluA-1	Contig 1	1	ATGGCATCCATAAATCGCCCCATAGTTTTTCTTCACAGTTTGCTTGTTCCTCTTGTGCGATGGCTCCCTAGCCCAGCAGCTATTAGGCCAGAGCACTAGTCAATGGCAGAGTTCTCGTCGTGGAAGTCCAAGAGAATGCAGGTTCGATAGGTTGCAAGCATTTGAGCCAATTCGGAGTGTGAGGTCTCAAGCTGGCACAACTGAGTTCTTCGATGTCTCTAATGAGCAATTTCAATGTACCGGAGTATCTGTTGTCCGTCGAGTTATTGAACCTAGAGGCCTTCTACTACCCCATTACACTAATGGTGCATCTCTAGTATATATCATCCAAGGTTCGTGCAACAATTTAAGTGCATAATGAATTAATGATCAGCTTCCATGTTTATATTGCTTGTAATT…
AF576	T1	Glu3.102	+	Glutelin	AF576_7_2	GluA-1	Contig 1	1	ATGGCATCCATAAATCGCCCCATAGTTTTTCTTCACAGTTTGCTTGTTCCTCTTGTGCAATGGCTCTCTAGCCCAGCAGCTATTAGGCCAGAGCACTAGTCAATGGCAGAGTTCTCGTCGTGGAAGTCCAAGAGAATGCAGGTTCGATAGGTTGCAAGCATTTGAGCCAATTCGGAGTGTGAGGTCTCAAGCTGGCACAACTGAGTTCTTCGATGTCTCTAATGAGCAATTTCAATGTACCGGAGTATCTGTTGTCCGTCGAGTTATTGAACCTAGAGGCCTTCTACTACCCCATTACACTAATGGTGCATCTCTAGTATATATCATCCAAGGTTCGTGCAACAATTTAAGTGCATAATGAATTAATGATCAGCTTCCATGTTTATATTGCTTGTAATT…
AF576	T1	Glu3.102	+	Glutelin	AF576_7_11	GluA-2	Contig 2	1	ATGGCATCCATAAATCGCCCCATAGTTTTTCTTCACAGTTTGCTTGTTCCTCTTGTGCGATGGCTCCCTAGCCCAGCAGCTATTAGGCCAGAGCACTAGTCAATGGCAGAGTTCTCGTCGTGGAAGTCCGAGAGGATGTAGATTTGATAGGTTGCAAGCATTTGAGCCAATTCGGAGTGTGAGGTCTCAAGCTGGCACAACTGAGTTCTTCGATGTCTCTAATGAGTTGTTTCAATGTACCGGAGTATCTGTTGTCCGCCGAGTTATTGAACCTAGAGGCCTACTACTACCCCATTACACTAATGGTGCATCTCTAGTATATATCATCCAAGGTTTGTGTAACAATTTAAGTGCATAATGAATTAATGATTGGCTGCGATATTTACATTGCTTGTAATT…
AF576	T1	Glu3.102	+	Glutelin	AF576_7_3	GluA-2	Contig 2	1	ATGGCATCCATAAATCGCCCCATAGTTTTTCTTCACAGTTTGCTTGTTCCTCTTGTGCGATGGCTCCCTAGCCCAGCAGCTATTAGGCCAGAGCACTAGTCAATGGCAGAGTTCTCGTCGTGGAAGTCCGAGAGGATGTAGATTTGATAGGTTGCAAGCATTTGAGCCAATTCGGAGTGTGAGGTCTCAAGCTGGCACAACTGAGTTCTTCGATGTCTCTAATGAGTTGTTTCAATGTACCGGAGTATCTGTTGTCCGCCGAGTTATTGAACCTAGAGGCCTACTACTACCCCATTACACTAATGGTGCATCTCTAGTATATATCATCCAAGGTTTGTGTAACAATTTAAGTGCATAATGAATTAATGATTGGCTGCGATATTTACATTGCTTGTAATT…
AF576	T1	Glu3.102	+	Glutelin	AF576_7_5	GluA-2	Contig 2	1	ATGGCATCCATAAATCGCCCCATAGTTTTTCTTCACAGTTTGCTTGTTCCTCTTGTGCGATGGCTCCCTAGCCCAGCAGCTATTAGGCCAGAGCACTAGTCAATGGCAGAGTTCTCGTCGTGGAAGTCCGAGAGGATGTAGATTTGATAGGTTGCAAGCATTTGAGCCAATTCGGAGTGTGAGGTCTCAAGCTGGCACAACTGAGTTCTTCGATGTCCCTAATGAGTTGTTTCAATGTACCGGAGTATCTGTTGTCCGCCGAGTTATTGAACCTAGAGGCCTACTACTACCCCATTACACTAATGGTGCATCTCTAGTATATATCATCCAAGGTTTGTGTAACAATTTAAGTGCATAATGAATTAATGATTGGCTGCGATATTTACATTGCTTGTAATT…
AF576	T1	Glu3.102	+	Glutelin	AF576_7_9	GluA-3	Contig 4	0	ATGGCAACCATCAAATTCCCTATAGTTTTCTCCGTCGTTTGCTTGTTCCTCTTGTGTAATGGTTCGTTAGCCCAACTTCTTAGCCAAAGTACTAGTCAATGGCAAAGTTCTCGCCGTGGAAGTCCAAGAGAGTGCAGATTTGATCGGTTGCAAGCATTTGAGCCGATTCGCACTGTAAGGTCCCAAGCTGGTACAACTGAGTTTTTTGATGTCTCTAATGAGTTGTTTCAATGTACTGGAGTATTTGTTGTCCGTCGAGTTATCGAACCTAGAGGTCTTCTGTTACCTCACTACTCCAATGGAGCAACTTTGGTATATGTCATCCAAGGTTTGTGATTACATTTAAGTATATATTGATTAATCCTTGTACTTATATCATTTTATTAACATGGCAATCCA…
AF577	T1	Glu3.102	-	Glutelin	AF577_14_1	GluA-1	Contig 1	1	ATGGCATCCATAAATCGCCCCATAGTTTTTCTTCACAGTTTGCTTGTTCCTCTTGTGCAATGGCTCTCTAGCCCAGCAGCTATTAGGCCAGAGCACTAGTCAATGGCAGAGTTCTCGTCGTGGAAGTCCAAGAGAATGCAGGTTCGATAGGTTGCAAGCATTTGAGCCAATTCGGAGTGTGAGGTCTCAAGCTGGCACAACTGAGTTCTTCGATGTCTCTAATGAGCAATTTCAATGTACCGGAGTATCTGTTGTCCGTCGAGTTATTGAACCTAGAGGCCTTCTACTACCCCATTACACTAATGGTGCATCTCTAGTATATATCATCCAAGGTTCGTGCAACAATTTAAGTGCATAATGAATTAATGATCAGCTTCCATGTTTATATTGCTTGTAATT…
AF577	T1	Glu3.102	-	Glutelin	AF577_14_2	GluA-1	Contig 1	1	ATGGCATCCATAAATCGCCCCATAGTTTTTCTTCACAGTTTGCTTGTTCCTCTTGTGCAGTGGCTCTCTAGCCCAGCAGCTATTAGGCCAGAGCACTAGTCAATGGCAGAGTTCTCGTCGTGGAAGTCCAAGAGAATGCAGGTTCGATAGGTTACAAGCATTTGAGCCAATTCGGAGTGTGAGGTCTCAAGCTGGCACAACTGAGTTCTTCGATGTCTCTAATGAGCAATTTCAATGTACCGGAGTATCTGTTGTCCGTCGAGTTATTGAACCTAGAGGCCTTCTACTACCCCATTACACTAATGGTGCATCTCTAGTATATATCATCCAAGGTTCGTGCAACAATTTAAGTGCATAATGAATTAATGATCAGCTTCCATGTTTATATTGCTTGTAATT…
AF577	T1	Glu3.102	-	Glutelin	AF577_14_3	GluA-1	Contig 1	1	ATGGCATCCATAAATCGCCCCATAGTTTTTCTTCACAGTTTGCTTGTTCCTCTTGTGCAATGGCTCTCTAGCCCAGCAGCTATTAGGCCAGAGCACTAGTCAATGGCAGAGTTCTCGTCGTGGAAGTCCAAGAGAATGCAGGTTCGATAGGTTGCAAGCATTTGAGCCAATTCGGAGTGTGAGGTCTCAAGCTGGCACAACTGAGTTCTTCGATGTCTCTAATGAGCAATTTCAATGTACCGGAGTATCTGTTGTCCGTCGAGTTATTGAACCTAGAGGCCTTCTACTACCCCATTACACTAATGGTGCATCTCTAGTATATATCATCCAAGGTTCGTGCAACAATTTAAGTGCATAATGAATTAATGATCAGCTTCCATGTTTATATTGCTTGTAATT…
AF577	T1	Glu3.102	-	Glutelin	AF577_14_7	GluA-1	Contig 1	1	ATGGCATCCATAAATCGCCCCATAGCTTTTCTTCACAGTTTGCTTGTTCCTCTTGTGCAATGGCTCTCTAGCCCAGCAGCTATTAGGCCAGAGCACTAGTCAATGGCAGAGTTCTCGTCGTGGAAGTCCAAGAGAATGCAGGTTCGATAGGTTGCAAGCATTTGAGCCAATTCGGAGTGTGAGGTCTCAAGCTGGCACAACTGAGTTCTTCGATGTCTCTAATGAGCAATTTCAATGTACCGGAGTATCTGTTGTCCGTCGAGTTATTGAACCTAGAGGCCTTCTACTACCCCATTACACTAATGGTGCATCTCTAGTATATATCATCCAAGGTTCGTGCAACAATTTAAGTGCATAATGAATTAATGATCAGCTTCCATGTTTATATTGCTTGTAATT…
AF696	T1	Glu3.48	+	Glutelin	AF696_4_11	GluA-1	Contig 1	1	ATGGCATCCATAAATCGCCCCATAGTTTTTCTTCACAGTTTGCTTGTTCCTCTTGTGCAATGGCTCTCTAGCCCAGCAGCTATTAGGCCAGAGCACTAGTCAATGGCAGAGTTCTCGTCGTGGAAGTCCAAGAGAATGCAGGTTCGATAGGTTGCAAGCATTTGAGCCAATTCGGAGTGTGAGGTCTCAAGCTGGCACAACTGAGTTCTTCGATGTCTCTAATGAGCAATTTCAATGTACCGGAGTATCTGTTGTCCGTCGAGTTATTGAACCTAGAGGCCTTCTACTACCCCATTACACTAATGGTGCATCTCTAGTATATATCATCCAAGGTTCGTGCAACAATTTAAGTGCATAATGAATTAATGATCAGCTTCCATGTTTATATTGCTTGTAATT…
AF696	T1	Glu3.48	+	Glutelin	AF696_4_2	GluA-1	Contig 1	0	AKGGCATCCATAAATCGNCCCATAGTTTTTTTCACAGTTTGCTTGTTCCTCTTGTGCGATGGCTCCCTAGCCCAGCAGCTATTAGGCCAGAGCACTAGTCAATGGCAGAGTTCTCGTCGTGGAAGTCCGAGAGGATGTAGATTTGATAGGTTGCAAGCATTTGAGCCAATTCGGAGTGTGAGGTCTCAAGCTGGCACAACTGAGTTCTTCGATGTCTCTAATGAGTTGTTTCAATGTACCGGAGTATCTGTTGTCCGCCGAGTTATTGAACCTAGAGGCCTACTACTACCCCATTACACTAATGGTGCATCTCTAGTATATATCATCCAAGGTTTGTGTAACAATTTAAGTGCATAATGAATTAATGATTGGCTGCGATATTTACATTGCTTGTAATTA…
AF696	T1	Glu3.48	+	Glutelin	AF696_4_8	GluA-1	Contig 1	0	ATGGCATCCATAAATCGCCCCATAGTTTTCTTCACAGTTTGCTTGTTCCTCTTGTGCAATGGCTCTCTAGCCCAGCAGCTATTAGGCCAGAGCACTAGTCAATGGCAGAGTTCTCGTCGTGGAAGTCCAAGAGAATGCAGGTTCGATAGGTTGCAAGCATTTGAGCCAATTCGGAGTGTGAGGTCTCAAGCTGGCACAACTGAGTTCTTCGATGTCTCTAATGAGCAATTTCAATGTACCGGAGTATCTGTTGTCCGTCGAGTTATTGAACCTAGAGGCCTTCTACTACCCCATTACACTAATGGTGCATCTCTAGTATATATCATCCAAGGTTCGTGCAACAATTTAAGTGCATAATGAATTAATGATCAGCTTCCATGTTTATATTGCTTGTAATTA…
AF696	T1	Glu3.48	+	Glutelin	AF696_4_1	GluA-2	Contig 2	-6	ATGGCATCCATAAATCGCCCCATAGTCACAGTTTGCTTGTTCCTCTTGTGCGATGGCTCCCTAGCCCAGCAGCTATTAGGCCAGAGCACTAGTCAATGGCAGAGTTCTCGTCGTGGAAGTCCGAGAGGATGTAGATTTGATAGGTTGCAAGCATTTGAGCCAATTCGGAGTGTGAGGTCTCAAGCTGGCACAACTGAGTTCTTCGATGTCTCTAATGAGTTGTTTCAATGTACCGGAGTATCTGTTGTCCGCCGAGTTATTGAACCTAGAGGCCTACTACTACCCCATTACACTAATGGTGCATCTCTAGTATATATCATCCAAGGTTTGTGTAACAATTTAAGTGCATAATGAATTAATGATTGGCTGCGATATTTACATTGCTTGTAATTAACATGC…
AF696	T1	Glu3.48	+	Glutelin	AF696_4_3	GluA-2	Contig 2	0	ATGGCATCCATAAATCGCCCCTAATGAACTGAGATGTTATCGCGTTGCCTGCTGGTGTAGCTCATTGGTGCTACAATGATGGTGAAGTGCCGGTTGTTGCCATATATGTCACTGATATCAACAACGGTGCTAATCAACTTGACCCTCGACAGAGGGTAATTAAGCAAAACTTATCCAAAACTAAACATTTTACTATTATTTTGACCTTTTTATTCCACTTTTCTTAGACAATGATTTAACCTCGTAATCAATTGTTAGGATTTCTTGTTAGCTGGAAATAAGAGAAACCCTCAAGCATACAGGCGTGAAGTTGAGGAGTGGTCACAAAACATATTTAGTGGCTTTAGCACTGAACTGCTTAGCGAGGCTTTTGGCATAAGCAACCAAGTTGCAAGGCAG…
AF696	T1	Glu3.48	+	Glutelin	AF696_4_10	GluA-3	Contig 4	0	ATGGCAACCATCAAATTCCCTATAGTTTTCTCCGTCGTTTGCTTGTTCCTCTTGTGTAATGGTTCGTTAGCCCAACTTCTTAGCCAAAGTACTAGTCAATGGCAAAGTTCTCGCCGTGGAAGTCCAAGAGAGTGCAGATTTGATCGGTTGCAAGCATTTGAGCCGATTCGCACTGTAAGGTCCCAAGCTGGTACAACTGAGTTTTTTGATGTCTCTAATGAGTTGTTTCAATGTACTGGAGTATTTGTTGTCCGTCGAGTTATCGAACCTAGAGGTCTTCTGTTACCTCACTACTCCAATGGAGCAACTTTGGTATATGTCATCCAAGGTTTGTGATTACATTTAAGTATATATTGATTAATCCTTGTACTTATATCATTTTATTAACATGGCAATCCA…
Glu3.102	T0	-	+	Glutelin	Glu3_102_19_1	GluA-1	Contig 1	1	ATGGCATCCATAAATCGCCCCATAGTTTTTCTTCACAGTTTGCTTGTTCCTCTTGTGCAATGGCTCTCTAGCCCAGCAGCTATTAGGCCAGAGCACTAGTCAATGGCAGAGTTCTCGTCGTGGAAGTCCAAGAGAATGCAGGTTCGATAGGTTGCAAGCATTTGAGCCAATTCGGAGTGTGAGGTCTCAAGCTGGCACAACTGAGTTCTTCGATGTCTCTAATGAGCAATTTCAATGTACCGGAGTATCTGTTGTCCGTCGAGTTATTGAACCTAGAGGCCTTCTACTACCCCATTACACTAATGGTGCATCTCTAGTATATATCATCCAAGGTTCGTGCAACAATTTAAGTGCATAATGAATTAATGATCAGCTTCCATGTTTATATTGCTTGTAATT…
Glu3.102	T0	-	+	Glutelin	Glu3_102_19_2	GluA-1	Contig 1	1	ATGGCATCCATAAATCGCCCCATAGTTTTTCTTCACAGTTTGCTTGTTCCTCTTGTGCAATGGCTCTCTAGCCCAGCAGCTATTAGGCCAGAGCACTAGTCAATGGCAGAGTTCTCGTCGTGGAAGTCCAAGAGAATGCAGGTTCGATAGGTTGCAAGCATTTGAGCCAATTCGGAGTGTGAGGTCTCAAGCTGGCACAACTGAGTTCTTCGATGTCTCTAATGAGCAATTTCAATGTACCGGAGTATCTGTTGTCCGTCGAGTTATTGAACCTAGAGGCCTTCTACTACCCCATTACACTAATGGTGCATCTCTAGTATATATCATCCAAGGTTCGTGCAACAATTTAAGTGCATAATGAATTAATGATCAGCTTCCATGTTTATATTGCTTGTAATT…
Glu3.102	T0	-	+	Glutelin	Glu3_102_19_4	GluA-1	Contig 1	1	ATGGCATCCATAAATCGCCCCATAGTTTTTCTTCACAGTTTGCTTGTTCCTCTTGTGCAATGGCTCTCTAGCCCAGCAGCTATTAGGCCAGAGCACTAGTCAATGGCAGAGTTCTCGTCGTGGAAGTCCAAGAGAATGCAGGTTCGATAGGTTGCAAGCATTTGAGCCAATTCGGAGTGTGAGGTCTCAAGCTGGCACAACTGAGTTCTTCGATGTCTCTAATGAGCAATTTCAATGTACCGGAGTATCTGTTGTCCGTCGAGTTATTGAACCTAGAGGCCTTCTACTACCCCATTACACTAATGGTGCATCTCTAGTATATATCATCCAAGGTTCGTGCAACAATTTAAGTGCATAATGAATTAATGATCAGCTTCCATGTTTATATTGCTTGTAATT…
Glu3.102	T0	-	+	Glutelin	Glu3_102_19_9	GluA-1	Contig 1	1	ATGGCATCCATAAATCGCCCCATAGTTTTTCTTCACAGTTTGCTTGTTCCTCTTGTGCAATGGCTCTCTAGCCCAGCAGCTATTAGGCCAGAGCACTAGTCAATGGCAGAGTTCTCGTCGTGGAAGTCCAAGAGAATGCAGGTTCGATAGGTTGCAAGCATTTGAGCCAATTCGGAGTGTGAGGTCTCAAGCTGGCACAACTGAGTTCTTCGATGTCTCTAATGAGCAATTTCAATGTACCGGAGTATCTGTTGTCCGTCGAGTTATTGAACCTAGAGGCCTTCTACTACCCCATTACACTAATGGTGCATCTCTAGTATATATCATCCAAGGTTCGTGCAACAATTTAAGTGCATAATGAATTAATGATCAGCTTCCATGTTTATATTGCTTGTAATT…
Glu3.102	T0	-	+	Glutelin	Glu3_102_19_10	GluA-2	Contig 2	1	ATGGCATCCATAAATCGCCCCATAGTTTTTCTTCACAGTTTGCTTGTTCCTCTTGTGCRATGGCTCYCTAGCCCAGCAGCTATTAGGCCAGAGCACTAGTCAATGGCAGAGTTCTCGTCGTGGAAGTCCRAGAGRATGYAGRTTYGATAGGTTGCAAGCATTTGAGCCAATTCGGAGTGTGAGGTCTCAAGCTGGCACAACTGAGTTCTTCGATGTCTCTAATGAGCTGTTTCAATGTACCGGAGTATCTGTTGTCCGCCGAGTTATTGAACCTAGAGGCCTACTACTACCCCATTACACTAATGGTGCATCTCTAGTATATATCATCCAAGGTTYGTGYAACAATTTAAGTGCATAATGAATTAATGATYGGCTGCGATGATTTACATTGCTTGTAAT…
Glu3.102	T0	-	+	Glutelin	Glu3_102_19_7	GluA-2	Contig 3	1	ATGGCATCCATAAATCGCCCCATAGTTTTTCTTCACAGTTTGCTTGTTCCTCTTGTGCAATGGCTCTCTAGCCCAGCAGCTATTAGGCCAGAGCACTAGTCAATGGCAGAGTTCTCGTCGTGGAAGTCCAAGAGAATGCAGGTTCGATAGGTTGCAAGCATTTGAGCCAATTCGGAGTGTGAGGTCTCAAGCTGGCACAACTGAGTTCTTCGATGTCTCTAATGAGCAATTTCAATGTACCGGAGTATCTGTTGTCCGTCGAGTTATTGAACCTAGAGGCCTTCTACTACCCCATTACACTAATGGTGCATCTCTAGTATATATCATCCAAGGTTCGTGCAACAATTTAAGTGCATAATGAATTAATGATCAGCTTCCATGTTTATATTGCTTGTAATT…
Glu3.116	T0	-	+	Glutelin	Glu3_116_16_1	GluA-2	Contig 2	1	ATGGCATCCATAAATCGCCCCATAGTTTTTCTTCACAGTTTGCTTGTTCCTCTTGTGCGATGGCTCCCTAGCCCAGCAGCTATTAGGCCAGAGCACTAGTCAATGGCAGAGTTCTCGTCGTGGAAGTCCGAGAGGATGTAGATTTGATAGGTTGCAAGCATTTGAGCCAATTCGGAGTGTGAGGTCTCAAGCTGGCACAACTGAGTTCTTCGATGTCTCTAATGAGTTGTTTCAATGTACCGGAGTATCTGTTGTCCGCCGAGTTATTGAACCTAGAGGCCTACTACTACCCCATTACACTAATGGTGCATCTCTAGTATATATCATCCAAGGTTTGTGTAACAATTTAAGTGCATAATGAATTAATGATTGGCTGCGATATTTACATTGCTTGTAATT…
Glu3.116	T0	-	+	Glutelin	Glu3_116_16_10	GluA-2	Contig 2	1	ATGGCATCCATAAATCGCCCCATAGTTTTTCTTCACAGTTTGCTTGTTCCTCTTGTGCGATGGCTCCCTAGCCCAGCAGCTATTAGGCCAGAGCACTAGTCAATGGCAGAGTTCTCGTCGTGGAAGTCCGAGAGGATGTAGATTTGATAGGTTGCAAGCATTTGAGCCAATTCGGAGTGTGAGGTCTCAAGCTGGCACAACTGAGTTCTTCGATGTCTCTAATGAGTTGTTTCAATGTACCGGAGTATCTGTTGTCCGCCGAGTTATTGAACCTAGAGGCCTACTACTACCCCATTACACTAATGGTGCATCTCTAGTATATATCATCCAAGGTTTGTGTAACAATTTAAGTGCATAATGAATTAATGATTGGCTGCGATATTTACATTGCTTGTAATT…
Glu3.116	T0	-	+	Glutelin	Glu3_116_16_12	GluA-2	Contig 2	1	ATGGCATCCATAAATCGCCCCATAGTTTTTCTTCACAGTTTGCTTGTTCCTCTTGTGCGATGGCTCCCTAGCCCAGCAGCTATTAGGCCAGAGCACTAGTCAATGGCAGAGTTCTCGTCGTGGAAGTCCGAGAGGATGTAGATTTGATAGGTTGCAAGCATTTGAGCCAATTCGGAGTGTGAGGTCTCAAGCTGGCACAACTGAGTTCTTCGATGTCTCTAATGAGTTGTTTCAATGTACCGGAGTATCTGTTGTCCGCCGAGTTATTGAACCTAGAGGCCTACTACTACCCCATTACACTAATGGTGCATCTCTAGYATATATCATCCAAGGTTTGTGTAACAATTTAAGTGCATAATGAATTAATGATTGGCTGCGATATTTACATTGCTTGTAATT…
Glu3.116	T0	-	+	Glutelin	Glu3_116_16_2	GluA-2	Contig 2	1	ATGGCATCCATAAATCGCCCCATAGTTTTTCTTCACAGTTTGCTTGTTCCTCTTGTGCGATGGCTCCCTAGCCCAGCAGCTATTAGGCCAGAGCACTAGTCAATGGCAGAGTTCTCGTCGTGGAAGTCCGAGAGGATGTAGATTTGATAGGTTGCAAGCATTTGAGCCAATTCGGAGTGTGAGGTCTCAAGCTGGCACAACTGAGTTCTTCGATGTCTCTAATGAGTTGTTTCAATGTACCGGAGTATCTGTTGTCCGCCGAGTTATTGAACCTAGAGGCCTACTACTACCCCATTACACTAATGGTGCATCTCTAGTATATATCATCCAAGGTTTGTGTAACAATTTAAGTGCATAATGAATTAATGATTGGCTGCGATATTTACATTGCTTGTAATT…
Glu3.116	T0	-	+	Glutelin	Glu3_116_16_8	GluA-2	Contig 2	1	ATGGCATCCATAAATCGCCCCATAGTTTTTCTTCACAGTTTGCTTGTTCCTCTTGTGCGATGGCTCCCTAGCCCAGCAGCTATTAGGCCAGAGCACTAGTCAATGGCAGAGTTCTCGTCGTGGAAGTCCGAGAGGATGTAGATTTGATAGGTTGCAAGCATTTGAGCCAATTCGGAGTGTGAGGTCTCAAGCTGGCACAACTGAGTTCTTCGATGTCTCTAATGAGTTGTTTCAATGTACCGGAGTATCTGTTGTCCGCCGAGTTATTGAACCTAGGGGCCTACTACTACCCCATTACACTAATGGTGCATCTCTAGTATATATCATCCAAGGTTTGTGTAACAATTTAAGTGCATAATGAATTAATGATTGGCTGCGATATTTACATTGCTTGTAATT…
Glu3.131	T0	-	+	Glutelin	Glu3_131_c_1	GluA-1	Contig 1	0	ATGGCATCCATAATCGCCCCATAGTTTCTTCACAGTTTGCTTGTTCCTCTCGTGCAATGGCTTTCTAGCCCAGCAGCTATTAGGCCAGAGCAATAGTCAATGGCAGAGTTCTTCGTCGTGGAAGTCCAAGAGAATGCAGGTTCGATAGGTTGCAAGCATTTGAGCCAATTCGGAGTGTGAGGTCTCAAGCTGGCACAACTGAGTTCTTCGATGTCTCTAATGAGCAATTTCAATGTACCGGAGTATCTGTTGTCCGTCGAGTTATTGAACCTAGAGGCCTTCTACTACCCCATTACACTAATGGTGCATCTCTAGTATATATCATCCAAGGTTCGTGCAACAATTTAAGTGCATAATGAATTAATGATCAGCTTCCATGTTTATATTGCTTGTAATTAA…
Glu3.131	T0	-	+	Glutelin	Glu3_131_c_2	GluA-1	Contig 1	1	ATGGCATCCATAAATCGCCCCATAGTTTTTCTTCACAGTTTGCTTGTTCCTCTTGTGCGATGGCTCCCTAGCCCAGCAGCTATTAGGCCAGAGCACTAGTCAATGGCAGAGTTCTCGTCGTGGAAGTCCGAGAGGATGTAGATTTGATAGGTTGCAAGCATTTGAGCCAATTCGGAGTGTGAGGTCTCAAGCTGGCACAACTGAGTTCTTCGATGTCTCTAATGAGTTGTTTCAATGTACCGGAGTATCTGTTGTCCGCCGAGTTATTGAACCTAGAGGCCTACTACTACCCCATTACACTAATGGTGCATCTCTAGTATATATCATCCAAGGTTTGTGTAACAATTTAAGTGCATAATGAATTAATGATTGGCTGCGATATTTACATTGCTTGTAATT…
Glu3.131	T0	-	+	Glutelin	Glu3_131_c_3	GluA-1	Contig 1	-1	ATGGCATCCATAAATCGCCCCATAGTTTCTTCACAGTTTGCTTGTTCCTCTTGTGCAATGGCTCTCTAGCCCAGCAGCTATTAGGCCAGAGCACTAGTCAATGGCAGAGTTCTCGTCGTGGAAGTCCAAGAGAATGCAGGTTCGATAGGTTGCAAGCATTTGAGCCAATTCGGAGTGTGAGGTCTCAAGCTGGCACAACTGAGTTCTTCGATGTCTCTAATGAGCAATTTCAATGTACCGGAGTATCTGTTGTCCGTCGAGTTATTGAACCTAGAGGCCTTCTACTACCCCATTACACTAATGGTGCATCTCTAGTATATATCATCCAAGGTTCGTGCAACAATTTAAGTGCATAATGAATTAATGATCAGCTTCCATGTTTATATTGCTTGTAATTAA…
Glu3.131	T0	-	+	Glutelin	Glu3_131_c_7	GluA-1	Contig 1	1	ATGGCATCCATAAATCGCCCCATAGTTTTTCTTCACAGTTTGCTTGTTCCTCTTGTGCGATGGCTCCCTAGCCCAGCAGCTATTAGGCCAGAGCACTAGTCAATGGCAGAGTTCTCGTCGTGGAAGTCCGAGAGGATGTAGATTTGATAGGTTGCAGGCATTTGAGCCAATTCGGAGTGTGAGGTCTCAAGCTGGCACAACTGAGTTCTTCGATGTCTCTAATGAGTTGTTTCAATGTACCGGAGTATCTGTTGTCCGCCGAGTTATTGAACCTAGAGGCCTACTACTACCCCATTACACTAATGGTGCATCTCTAGTATATATCATCCAAGGTTTGTGTAACAATTTAAGTGCATAATGAATTAATGATCAGCTTCCATGTTTATATTGCTTGTAATT…
Glu3.131	T0	-	+	Glutelin	Glu3_131_c_6	GluA-2	Contig 2	0	ATGGCATCCATAAATCGCCCCATAGTTTTCTTCACAGTTTGCTTGTTCCTCTTGTGCGATGGCTCCCTAGCCCAGCAGCTATTAGGCCAGAGCACTAGTCAATGGCAGAGTTCTCGTCGTGGAAGTCCGAGAGGATGTAGATTTGATAGGTTGCAAGCATTTGAGCCAATTCGGAGTGTGAGGTCTCAAGCTGGCACAACTGAGTTCTTCGATGTCTCTAATGAGTTGTTTCAATGTACCGGAGTATCTGTTGTCCGCCGAGTTATTGAACCTAGAGGCCTACTACTACCCCATTACACTAATGGTGCATCTCTAGTATATGTCATCCAAGGTTTGTGTAACAATTTAAGTGCATAATGAATTAATGATTGGCTGCGATATTTACATTGCTTGTAATTA…
Glu3.28	T0	-	+	Glutelin	Glu3_28_17_10	GluA-1	Contig 1	-1	ATGGCATCCATAAATCGCCCCATAGTTTCTTCACAGTTTGCTTGTTCCTCTTGTGCAATGGCTCTCTAGCCCAGCAGCTATTAGGCCAGAGCACTAGTCAATGGCAGAGTTCTCGTCGTGGAAGTCCAAGAGAATGCAGGTTCGATAGGTTGCAAGCATTTGAGCCAATTCGGAGTGTGAGGTCTCAAGCTGGCACAACTGAGTTCTTCGATGTCTCTAATGAGCAATTTCAATGTACCGGAGTATCTGTTGTCCGTCGAGTTATTGAACCTAGAGGCCTTCTACTACCCCATTACACTAATGGTGCATCTCTAGTATATATCATCCAAGGTTCGTGCAACAATTTAAGTGCATAATGAATTAATGATCAGCTTCCATGTTTATATTGCTTGTAATTAA…
Glu3.28	T0	-	+	Glutelin	Glu3_28_17_6	GluA-1	Contig 1	0	AGGGCCAACTTTCCCAGGCCGTCCTGAGTCCTACCAACAACAGTTCCAACAATCAGGCCAAGCCCAATTGACCGAAAGTCAAAGCCAAAGTCAAAAGTTCAAGGATGAACATCAAAAGATCCACCGTTTCAGACAAGGAGATGTAATTGCATTGCCTGCTGGTGTAGCTCATTGGTGCTACAATGATGGTGAAGTGCCAGTTGTTGCCATATATGTCACTGATCTCAACAACGGTGCTAATCAACTTGACCCTAGGCAAAGGGTAATTAAGCAGAACTTTTCCAAAGCTAAACATTTTTACTACTATTTTGATATTTTTATTCCACTTATCTTAGATGATGATTTAGCCTTTTAATCAACTGTTAGGATTTCTTGTTAGCTGGAAATAAGAGAAACCCT…
Glu3.28	T0	-	+	Glutelin	Glu3_28_17_1	GluA-2	Contig 2	1	ATGGCATCCATAAATCGCCCCATAGTTTTTCTTCACAGTTTGCTTGTTCCTCTTGTGCGATGGCTCCCTAGCCCAGCAGCTATTAGGCCAGAGCACTAGTCAATGGCAGAGTTCTCGTCGTGGAAGTCCGAGAGGATGTAGATTTGATAGGTTGCAAGCATTTGAGCCAATTCGGAGTGTGAGGTCTCAAGCTGGCACAACTGAGTTCTTCGATGTCTCTAATGAGTTGTTTCAATGTACCGGAGTATCTGTTGTCCGCCGAGTTATTGAACCTAGAGGCCTACTACTACCCCATTACACTAATGGTGCATCTCTAGTATATATCATCCAAGGTTTGTGTAACAATTTAAGTGCATAATGAATTAATGATTGGCTGCGATATTTACATTGCTTGTAATT…
Glu3.28	T0	-	+	Glutelin	Glu3_28_17_3	GluA-2	Contig 2	1	ATGGCATCCATAAATCGCCCCATAGTTTTTCTTCACAGTTTGCTTGTTCCTCTTGTGCGATGGCTCCCTAGCCCAGCAGCTATTAGGCCAGAGCACTAGTCAATGGCAGAGTTCTCGTCGTGGAAGTCCGAGAGGATGTAGATTTGATAGGTTGCAAGCATTTGAGCCAATTCGGAGTGTGAGGTCTCAAGCTGGCACAACTGAGTTCTTCGATGTCTCTAATGAGTTGTTTCAATGTACCGGAGTATCTGTTGTCCGCCGAGTTATTGAACCTAGAGGCCTACTACTACCCCATTACACTAATGGTGCATCTCTAGTATATATCATCCAAGGTTTGTGTAACAATTTAAGTGCATAATGAATTAATGATTGGCTGCGATATTTACATTGCTTGTAATT…
Glu3.28	T0	-	+	Glutelin	Glu3_28_17_8	GluA-2	Contig 2	1	ATGGCATCCATAAATCGCCCCATAGCTTTTCTTCACAGTTTGCCTGTTCCTCTTGTGCGATGGCTCCCTAGCCCAGCAGCTATTAGGCCAGAGCACTAGTCAATGGCAGAGTTCTCGTCGTGGAAGTCCGAGAGGATGTAGATTTGATAGGTTGCAAGCATTTGAGCCAATTCGGAGTGTGAGGTCTCAAGCTGGCACAACTGAGTTCTTCGATGTCTCTAATGAGTTGTTTCAATGTACCGGAGTATCTGTTGTCCGCCGAGTTATTGAACCTAGAGGCCTACTACTACCCCATTACACTAATGGTGCATCTCTAGTATATATCATCCAAGGTTTGTGTAACAATTTAAGTGCATAATGAATTAATGATTGGCTGCGATATTTACATTGCTTGTAATT…
Glu3.30	T0	-	+	Glutelin	Glu3_30_c_1	GluA-1	Contig 1	-1	ATGGCATCCATAAATCGCCCCATAGTTTYTTCACAGTTTGCTTGTTCCTCTTGTGCAATGGCTCTCTAGCCCAGCAGCTATTAGGCCAGAGCACTAGTCAATGGCAGAGTTCTCGTCGTGGAAGTCCAAGAGGATGCAGGTTCGATAGGTTGCAAGCATTTGAGCCAATTCGGAGTGTGAGGTCTCAAGCTGGCACAACTGAGTTCTTCGATGTCTCTAATGAGCAATTTCAATGTACCGGAGTATCTGTTGTCCGTCGAGTTATTGAACCTAGAGGCCTTCTACTACCCCATCACACTAATGGTGCATCTCTAGTATGTATCATCCAAGGTTCGTGCAACAATTTAAGTGCATAATGAATTAATGATCAGCTTCCATGTTTATATTGCTTGTAATTAA…
Glu3.30	T0	-	+	Glutelin	Glu3_30_c_2	GluA-1	Contig 1	-1	ATGGCATCCATAAATCGCCCCATAGTTTCTTCACAGTTTGCTTGTTCCTCTTGTGCAATGGCTCTCTAGCCCAGCAGCTATTAGGCCAGAGCACTAGTCAATGGCAGAGTTCTCGTCGTGGAAGTCCAAGAGAATGCAGGTTCGATAGGTTGCAAGCATTTGAGCCAATTCGGAGTGTGAGGTCTCAAGCTGGCACAACTGAGTTCTTCGATGTCTCTAATGAGCAATTTCAATGTACCGGAGTATCTGTTGTCCGTCGAGTTATTGAACCTAGAGGCCTTCTACTACCCCATTACACTAATGGTGCATCTCTAGTATATATCATCCAAGGTTCGTGCAACAATTTAAGTGCATAATGAATTAATGATCAGCTTCCATGTTTATATTGCTTGTAATTAA…
Glu3.30	T0	-	+	Glutelin	Glu3_30_c_4	GluA-1	Contig 1	-1	ATGGCATCCATAAATCGCCCCATAGTTTCTTCACAGTTTGCTTGTTCCTCTTGTGCAATGGCTCTCTAGCCCAGCAGCTATTAGGCCAGAGCACTAGTCAATGGCAGAGTTCTCGTCGTGGAAGTCCAAGAGAATGCAGGTTCGATAGGTTGCAAGCATTTGAGCCAATTCGGAGTGTGAGGTCTCAAGCTGGCACAACTGAGTTCTTCGATGTCTCTAATGAGCAATTTCAATGTACCGGAGTATCTGTTGTCCGTCGAGTTATTGAACCTAGAGGCCTTCTACTACCCCATTACACTAATGGTGCATCTCTAGTATATATCATCCAAGGTTCGTGCAACAATTTAAGTGCATAATGAATTAATGATCAGCTTCCATGTTTATATTGCTTGTAATTAA…
Glu3.30	T0	-	+	Glutelin	Glu3_30_c_5	GluA-1	Contig 1	-1	ATGGCATCCATAAATCGCCCCATAGTTTCTTCACAGTTTGCTTGTTCCTCTTGTGCAATGGCTCTCTAGCCCAGCAGCTATTAGGCCAGAGCACTAGTCAATGGCAGAGTTCTCGTCGTGGAAGTCCAAGAGAATGCAGGTTCGATAGGTTGCAAGCATTTGAGCCAATTCGGAGTGTGAGGTCTCAAGCTGGCACAACTGAGTTCTTCGATGTCTCTAATGAGCAATTTCAATGTACCGGAGTATCTGTTGTCCGTCGAGTTATTGAACCTAGAGGCCTTCTACTACCCCATTACACTAATGGTGCATCTCTAGTATATATCATCCAAGGTTCGTGCAACAATTTAAGTGCATAATGAATTAATGATCAGCTTCCATGTTTATATTGCTTGTAATTAA…
Glu3.30	T0	-	+	Glutelin	Glu3_30_c_3	GluA-2	Contig 3	-1	ATGGCATCCATAAATCGCCCCATAGTTTCTTCACAGTTTGCTTGTTCCTCTTGTGCAATGGCTCTCTAGCCCAGCAGCTATTAGGCCAGAGCACTAGTCAATGGCAGAGTTCTCGTCGTGGAAGTCCAAGAGAATGCAGGTTCGATAGGTTGCAAGCATTTGAGCCAATTCGGAGTGTGAGGTCTCAAGCTGGCACAACTGAGTTCTTCGATGTCTCTAATGAGCAATTTCAATGTACCGGAGTATCTGTTGTCCGTCGAGTTATTGAACCTAGAGGCCTTCTACTACCCCATTACACTAATGGTGCATCTCTAGTATATATCATCCAAGGTTCGTGCAACAATTTAAGTGCATAATGAATTAATGATCAGCTTCCATGTTTATATTGCTTGTAATTAA…
Glu3.30	T0	-	+	Glutelin	Glu3_30_c_6	GluA-2	Contig 2	1	ATGGCATCCATAAATCGCCCCATAGTTTTTCTTCACAGTTTGCTTGTTCCTCTTGTGCGATGGCTCCCTAGCCCAGCAGCTATTAGGCCAGAGCACTAGTCAATGGCAGAGTTCTCGTCGTGGAAGTCCGAGAGGATGTAGATTTGATAGGTTGCAAGCATTTGAGCCAATTCGGAGTGTGAGGTCTCAAGCTGGCACAACTGAGTTCTTCGATGTCTCTAATGAGTTGTTTCAATGTACCGGAGTATCTGTTGTCCGCCGAGTTATTGAACCTAGAGGCCTACTACTACCCCATTACACTAATGGTGCATCTCTAGTATATATCATCCAAGGTTTGTGTAACAATTTAAGTGCATAATGAATTAATGATCAGCTTCCATGTTTATATTGCTTGTAATT…
Glu3.48	T0	-	+	Glutelin	Glu3_48_c_1	GluA-1	Contig 1	-1	ATGGCATCCATAAATCGCCCCATATTTTCTTCACAGTTTGCTTGTTCCTCTTGTGCAATGGCTCTCTAGCCCAGCAGCTATTAGGCCAGAGCACTAGTCAATGGCAGAGTTCTCGTCGTGGAAGTCCAAGAGAATGCAGGTTCGATAGGTTGCAAGCATTTGAGCCAATTCGGAGTGTGAGGTCTCAAGCTGGCACAACTGAGTTCTTCGATGTCTCTAATGAGCAATTTCAATGTACCGGAGTATCTGTTGTCCGTCGAGTTATTGAACCTAGAGGCCTTCTACTACCCCATTACACTAATGGTGCATCTCTAGTATATATCATCCAAGGTTCGTGCAACAATTTAAGTGCATAATGAATTAATGATCAGCTTCCATGTTTATATTGCTTGTAATTAA…
Glu3.48	T0	-	+	Glutelin	Glu3_48_c_9	GluA-1	Contig 1	0	ATGGCATCCATAAATCGCCCCATAGTTTTCTTCACAGTTTGCTTGTTCCTCTTGTGCAATGGCTCTCTAGCCCAGCAGCTATTAGGCCAGAGCACTAGTCAATGGCAGAGTTCTCGTCGTGGAAGTCCAAGAGAATGCAGGTTCGATAGGTTGCAAGCATTTGAGCCAATTCGGAGTGTGAGGTCTCAAGCTGGCACAACTGAGTTCTTCGATGTCTCTAATGAGCAATTTCAATGTACCGGAGTATCTGTTGTCCGTCGAGTTATTGAACCTAGAGGCCTTCTACTACCCCATTACACTAATGGTGCATCTCTAGTATATATCATCCAAGGTTCGTGCAACAATTTAAGTGCATAATGAATTAATGATCAGCTTCCATGTTTATATTGCTTGTAATTA…
Glu3.48	T0	-	+	Glutelin	Glu3_48_c_2	GluA-2	Contig 2	1	ATGGCATCCATAAATCGCCCCATAGTTTTTCTTCACAGTTTGCTTGTTCCTCTTGTGCGATGGCTCCCTAGCCCAGCAGCTATTAGGCCAGAGCACTAGTCAATGGCAGAGTTCTCGTCGTGGAAGTCCGAGAGGATGTAGATTTGATAGGTTGCAAGCATTTGAGCCAATTCGGAGTGTGAGGTCTCAAGCTGGCACAACTGAGTTCTTCGATGTCTCTAATGAGTTGTTTCAATGTACCGGAGTATCTGTTGTCCGCCGAGTTATTGAACCTAGAGGCCTACTACTACCCCATTACACTAATGGTGCATCTCTAGTATATATCATCCAAGGTTTGTGTAACAATTTAAGTGCATAATGAATTAATGATTGGCTGCGATATTTACATTGCTTGTAATT…
Glu3.48	T0	-	+	Glutelin	Glu3_48_c_5	GluA-2	Contig 2	0	ATGGCATCCATAAATCGCCCCATAGTTTTCTTCACAGTTTGCTTGTTCCTCTTGTGCGATGGCTCCCTAGCCCAGCAGCTATTAGGCCAGAGCACTAGTCAATGGCAGAGTTCTCGTCGTGGAAGTCCGAGAGGATGTAGATTTGATAGGTTGCAAGCATTTGAGCCAATTCGGAGTGTGAGGTCTCAAGCTGGCACAACTGAGTTCTTCGATGTCTCTAATGAGTTGTTTCAATGTACCGGAGTATCTGTTGTCCGCCGAGTTATTGAACCTAGAGGCCTACTACTACCCCATTACACTAATGGTGCATCTCTAGTATATATCATCCAAGGTTTGTGTAACAATTTAAGTGCATAATGAATTAATGATTGGCTGCGATATTTACATTGCTTGTAATTA…
Glu3.48	T0	-	+	Glutelin	Glu3_48_c_7	GluA-2	Contig 2	-7	ATGGCATCCATAAATCGCCCCATAGCACAGTTTGCTTGTTCCTCTTGTGCGATGGCTCCCTAGCCCAGCAGCTATTAGGCCAGAGCACTAGTCAATGGCAGAGTTCTCGTCGTGGAAGTCCGAGAGGATGTAGATTTGATAGGTTGCAAGCATTTGAGCCAATTCGGAGTGTGAGGTCTCAAGCTGGCACAACTGAGTTCTTCGATGTCTCTAATGAGTTGTTTCAATGTACCGGAGTATCTGTTGTCCGCCGAGTTATTGAACCTAGAGGCCTACTACTACCCCATTACACTAATGGTGCATCTCTAGTATATATCATCCAAGGTTTGTGTAACAATTTAAGTGCATAATGAATTAATGATTGGCTGCGATATTTACATTGCTTGTAATTAACATGCA…
Glu3.99	T0	-	+	Glutelin	Glu3_99_18_1	GluA-1	Contig 1	1	ATGGCATCCATAAATCGCCCCATAGTTTTTCTTCACAGTTTGCTTGTTCCTCTTGTGCAATGGCTCTCTAGCCCAGCAGCTATTAGGCCAGAGCACTAGTCAATGGCAGAGTTCTCGTCGTGGAAGTCCAAGAGAATGCGGGTTCGATAGGTTGCAAGCATTTGAGCCAATTCGGAGTGTGAGGTCTCAAGCTGGCACAACTGAGTTCTTCGATATCTCTAATGAGCAATTTCAATGTACCGGAGTATCTGTTGTCCGTCGAGTTATTGAACCTAGAGGCCTTCTACTACCCCATTACACTAATGGTGCATCTCTAGTATATATCATCCAAGGTTCGTGCAACAATTTAAGTGCATAATGAATTAATGATCAGCTTCCATGTTTATATTGCTTGTAATT…
Glu3.99	T0	-	+	Glutelin	Glu3_99_18_4	GluA-1	Contig 1	1	ATGGCATCCATAAATCGCCCCATAGTTTTTCTTCACAGTTTGCTTGTTCCTCTTGTGCAATGGCTCTCTAGCCCAGCAGCTATTAGGCCAGAGCACTAGTCAATGGCAGAGTTCTCGTCGTGGAAGTCCAAGAGAATGCAGGTTCGATAGGTTGCAAGCATTTGAGCCAATTCGGAGTGTGAGGTCTCAAGCTGGCACAACTGAGTTCTTCGATGTCTCTAATGAGCAATTTCAATGTACCGGAGTATCTGTTGTCCGTCGAGTTATTGAACCTAGAGGCCTTCTACTACCCCATTACACTAATGGTGCATCTCTAGTATATATCATCCAAGGTTCGTGCAACAATTTAAGTGCATAATGAATTAATGATCAGCTTCCATGTTTGTATTGCTTGTAATT…
Glu3.99	T0	-	+	Glutelin	Glu3_99_18_9	GluA-1	Contig 1	1	ATGGCATCCATAAATCGCCCCATAGTTTTTCTTCACAGTTTGCTTGTTCCTCTTGTGCAATGGCTCTCTAGCCCAGCAGCTATTAGGCCAGAGCACTAGTCAATGGCAGAGTTCTCGTCGTGGAAGTCCGAGAGGATGTAGATTTGATAGGTTGCAGGCATTTGAGCCAATTCGGAGTGTGAGGTCTCAAGCTGGCACAACTGAGTTCTTCGATGTCTCTAATGAGTTGTTTCAATGTACCGGAGTATCTGTTGTCCGCCGAGTTATTGAACCTAGAGGCCTACTACTACCCCATTACACTAATGGTGCATCTCTAGTATATATCATCCAAGGTTTGTGTAACAATTTAAGTGCATAATGAATTAATGATTGGCTGCGATATTTACATTGCTTGTAATT…
Glu3.99	T0	-	+	Glutelin	Glu3_99_18_2	GluA-2	Contig 2	1	ATGGCATCCATAAATCGCCCCATAGTTTTTCTTCACAGTTTGCTTGTTCCTCTTGTGCGATGGCTCCCTAGCCCAGCAGCTATTAGGCCAGAGCACTAGTCAATGGCAGAGTTCTCGTCGTGGAAGTCCGAGAGGATGTAGATTTGATAGGTTGCAAGCATTTGAGCCAATTCGGAGTGTGAGGTCTCAAGCTGGCACAACTGAGTTCTTCGATGTCTCTAATGAGTTGTTTCAATGTACCGGAGTATCTGTTGTCCGCCGAGTTATTGAACCTAGAGGCCTACTACTACCCCATTACACTAATGGTGCATCTCTAGTATATATCATCCAAGGTTTGTGTAACAATTTAAGTGCATAATGAATTAATGATTGGCTGCGATATTTACATTGCTTGTAATT…
Glu3.99	T0	-	+	Glutelin	Glu3_99_18_6	GluA-2	Contig 2	1	ATGGCATCCATAAATCGCCCCATAGTTTTTCTTCACAGTTTGCTTGTTCCTCTTGTGCGATGGCTCCCTAGCCCAGCAGCTATTAGGCCAGAGCACTAGTCAATGGCAGAGTTCTCGTCGTGGAAGTCCGAGAGGATGTAGATYTGATAGGTTGCAAGCATTTGAGCCAATTCGGAGTGTGAGGTCTCAAGCTGGCACAACTGAGTTCTTCGATGTCTCTAATGAGTTGTTTCAATGTACCGGAGTATCTGTTGTCCGCCGAGTTATTGAACCTAGAGGCCTACTACTACCCCATTACACTAATGGTGCATCTCTAGTATATATCATCCAAGGTTTGTGTAACAATTTAAGTGCATAATGAATTAATGATTGGCTGCGATATTTACATTGCTTGTAATT…
Glu3.99	T0	-	+	Glutelin	Glu3_99_18_7	GluA-2	Contig 2	1	ATGGCATCCATAAATCGCCCCATAGTTTTTCTTCACAGTTTGCTTGTTCCTCTTGTGCGATGGCTCCCTAGCCCAGCAGCTATTAGGCCAGAGCACTAGTCAATGGCAGAGTTCTCGTCGTGGAAGTCCGAGAGGATGTAGATTTGATAGGTTGCAAGCATTTGAGCCAATTCGGAGTGTGAGGTCTCAAGCTGGCACAACTGAGTTCTTCGATGTCTCTAATGAGTTGTTTCAATGTACCGGAGTATCTGTTGTCCGCCGAGTTATTGAACCTAGAGGCCTACTACTACCCCATTACACTAATGGTGCATCTCTAGTATATATCATCCAAGGTTTGTGTAACAATTTAAGTGCATAATGAATTAGTGATTGGCTGCGATATTTACATTGCTTGTAATT…
GG1.10	T0	-	+	Glutelin	GG1_10_1_9	GluA-1	Contig 1	1	ATGGCATCCATAAATCGCCCCATAGTTTTCTTCACAGTTTGCTTGTTCCTCTTGTGCAATGGCTCTCTAGCCCAGCAGCTATTAGGCCAGAGCACTAGTCAATGGCAGAGTTCTCGTCGTGGAAGTCCAAGAGAATGCAGGTTCGATAGGTTGCAAGCATTTGAGCCAATTCGGAGTGTGAGGTCTCAAGCTGGCACAACTGAGTTCTTCGATGTCTCTAATGAGCAATTTCAATGTACCGGAGTATCTGTTGTCCGTCGAGTTATTGAACCTAGAGGCCTTCTACTACCCCATTACACTAATGGTGCATCTCTAGTATATATCATCCAAGGTTCGTGCAACAATTTAAGTGCATAATGAATTAATGATCAGCTTCCATGTTTATATTGCTTGTAATTA…
GG1.10	T0	-	+	Glutelin	GG1_10_1_7	GluA-1	Contig 1	1	ATGGCATCCATAAATCGCCCCATAGTTTTCTTCACAGTTTGCTTGTTCCTCTTGTGCGATGGCTCCCTAGCCCAGCAGCTATTAGGCCAGAGCACTAGTCAATGGCAGAGTTCTCGTCGTGGAAGTCCAAGAGAATGCAGGTTCGATAGGTTGCAAGCATTTGAGCCAATTCGGAGTGTGAGGTCTCAAGCTGGCACAACTGAGTTCTTCGATGTCTCTAATGAGCAATTTCAATGTACCGGAGTATCTGTTGTCCGTCGAGTTATTGAACCTAGAGGCCTTCTACTACCCCATTACACTAATGGTGCATCTCTAGTATATATCATCCAAGGTTCGTGCAACAATTTAAGTGCATAATGAATTAATGATCAGCTTCCATGTTTATATTGCTTGTAATTA…
GG1.10	T0	-	+	Glutelin	GG1_10_1_2	GluA-1	Contig 3	1	ATGGCATCCATAAATCGCCCCATAGTTTTCTTCACAGTTTGCTTGTTCCTCTTGTGCAATGGCTCTCTAGCCCAGCAGCTATTAGGCCAGAGCACTAGTCAATGGCAGAGTTCTCGTCGTGGAAGTCCAAGAGAATGCAGGTTCGATAGGTTGCAAGCATTTGAGCCAATTCGGAGTGTGAGGTCTCAAGCTGGCACAACTGAGTTCTTCGATGTCTCTAATGAGCAATTTCAATGTACCGGAGTATCTGTTGTCCGTCGAGTTATTGAACCTAGAGGCCTTCTACTACCCCATTACACTAATGGTGCATCTCTAGTATATATCATCCAAGGTTCGTGCAACAATTTAAGTGCATAATGAATTAATGATCAGCTTCCATGTTTATATTGCTTGTAATTA…
GG1.10	T0	-	+	Glutelin	GG1_10_1_2	GluA-1	Contig 3	1	ATGGCATCCATAAATCGCCCCATAGTTTTCTTCACAGTTTGCTTGTTCCTCTTGTGCAATGGCTCTCTAGCCCAGCAGCTATTAGGCCAGAGCACTAGTCAATGGCAGAGTTCTCGTCGTGGAAGTCCAAGAGAATGCAGGTTCGATAGGTTGCAAGCATTTGAGTCAATTCGGAGTGTGAGGTCTCAAGCTGGCACAACTGAGTTCTTCGATGTCTCTAATGAGCAATTTCAATGTACCGGAGTATCTGTTGTCCGTCGAGTTATTGAACCTAGAGGCCTTCTACTACCCCATTACACTAATGGTGCATCTCTAGTATATATCATCCAAGGTTCGTGCAACAATTTAAGTGCATAATGAATTAATGATCAGCTTCCATGTTTATATTGCTTGTAATTA…
GG1.10	T0	-	+	Glutelin	GG1_10_1_1	GluA-1	Contig 1	1	ACAGTTTGCTTGTTCCTCTTGTGCAATGGCTCTCTAGCCCAGCAGCTATTAGGCCAGAGCACTAGTCAATGGCAGAGTTCTCGTCGTGGAAGTCCAAGAGAATGCAGGTTCGATAGGTTGCAAGCATTTGAGCCAATTCGGAGTGTGAGGTCTCAAGCTGGCACAACTGAGTTCTTCGATGTCTCTAATGAGCAATTTCAATGTACCGGAGTATCTGTTGTCCGTCGAGTTATTGAACCTAGAGGCCTTCTACTACCCCATTACACTAATGGTGCATCTCTAGTATATATCATCCAAGGTTCGTGCAACAATTTAAGTGCATAATGAATTAATGATCAGCTTCCATGTTTATATTGCTTGTAATTAACATGCATGCCATACTTTCAGGGAGAGGTATAA…
GG1.10	T0	-	+	Glutelin	GG1_10_1_3	GluA-2	Contig 2	0	ATGGCATCCATAAATCGCCCCATAGTTTTCTTCACAGTTTGCTTGTTCCTCTTGTGCGATGGCTCCCTAGCCCAGCAGCTATTAGGCCAGAGCACTAGTCAATGGCAGAGTTCTCGTCGTGGAAGTCCGAGGGGATGTAGATTTGATAGGTTGCAAGCATTTGAGCCAATTCGGAGTGTGAGGTCTCAAGCTGGCACAACTGAGTTCTTCGATGTCTCTAATGAGTTGTTTCAATGTACCGGAGTATCTGTTGTCCGCCGAGTTATTGAACCTAGAGGCCTACTACTACCCCATTACACTAATGGTGCATCTCTAGTATATATCATCCAAGGTTTGTGTAACAATTTAAGTGCATAATGAATTAATGATTGGCTGCGATATTTACATTGCTTGTAATTA…
GG1.10	T0	-	+	Glutelin	GG1_10_1_11	GluA-2	Contig 2	0	ATGGCATCCATAAATCGCCCCATAGTTTTCTTCACAGTTTGCTTGTTCCTCTTGTGCGATGGCTCCCTAGCCCAGCAGCTATTAGGCCAGAGCACTAGTCAATGGCAGAGTTCTCGTCGTGGAAGTCCGAGAGGATGTAGATTTGATAGGTTGCAAGCATTTGAGCCAATTCGGAGTGTGAGGTCTCAAGCTGGCACAACTGAGTTCTTCGATGTCTCTAATGAGTTGTTTCAATGTACCGGAGTATCTGTTGTCCGCCGAGTTATTGAACCTAGAGGCCTACTACTACCCCATTACACTAATGGTGCATCTCTAGTATATATCATCCAAGGTTTGTGTAACAATTTAAGTGCATAATGAATTAATGATTGGCTGCGATATTTACATTGCTTGTAATTA…
GG1.10	T0	-	+	Glutelin	GG1_10_1_6	GluA-2	Contig 2	0	ATGGCATCCATAAATCGCCCCATAGTTTTCTTCACAGTTTGCTTGTTCCTCTTGTGCGATGGCTCCCTAGCCCAGCAGCTATTAGGCCAGAGCACTAGTCAATGGCAGAGTTCTCGTCGTGGAAGTCCGAGAGGATGTAGATTTGATAGGTTGCAAGCATTTGAGCCAATTCGGAGTGTGAGGTCTCAAGCTGGCACAACTGAGTTCTTCGATGTCTCTAATGAGTTGTTTCAATGTACCGGAGTATCTGTTGTCCGCCGAGTTATTGAACCTAGAGGCCTACTACTACCCCATTACACTAATGGTGCATCTCTAGTATATATCATCCAAGGTTTGTGTAACAATTTAAGTGCATAATGAATTAATGATTGGCTGCGATATTTACATTGCTTGTAATTA…
GG1.10	T0	-	+	Glutelin	GG1_10_1_5	GluA-2	Contig 2	0	ATGGCATCCATAAATCGCCCCATAGTTTTCTTCACAGTTTGCTTGCTCCTCTTGTGCGATGGCTCCCTAGCCCAGCAGCTATTAGGCCAGAGCACTAGTCAATGGCAGAGTTCTCGTCGTGGAAGTCCGAGAGGATGTAGATTTGATAGGTTGCAAGCATTTGAGCCAATTCGGAGTGTGAGGTCTCAAGCTGGCACAACTGAGTTCTTCGATGTCTCTAATGAGTTGTTTCAATGTACCGGAGTATCTGTTGTCCGCCGAGTTATTGAACCTAGAGGCCTACTACTACCCCATTACACTAATGGTGCATCTCTAGTATATATCATCCAAGGTTTGTGTAACAATTTAAGTGCATAATGAATTAATGATTGGCTGCGATATTTACATTGCTTGTAATTA…
GG1.16	T0	-	+	Glutelin	GG1_16_9_1	GluA-1	Contig 1	1	ATGGCATCCATAAATCGCCCCATAGTTTTCTTCACAGTTTGCTTGTTCCTCTTGTGCAATGGCTCTCTAGCCCAGCAGCTATTAGGCCAGAGCACTAGTCAATGGCAGAGTTCTCGTCGTGGAAGTCCAAGAGAATGCAGGTTCGATAGGTTGCAAGCATTTGAGCCAATTCGGAGTGTGAGGTCTCAAGCTGGCACAACTGAGTTCTTCGATGTCTCTAATGAGCAATTTCAATGTACCGGAGTATCTGTTGTCCGTCGAGTTATTGAACCTAGAGGCCTTCTACTACCCCATTACACTAATGGTGCATCTCTAGTATATATCATCCAAGGTTCGTGCAACAATTTAAGTGCATAATGAATTAATGATCAGCTTCCATGTTTATATTGCTTGTAATTA…
GG1.16	T0	-	+	Glutelin	GG1_16_9_4	GluA-2	Contig 2	0	ATGGCATCCATAAATCGCCCCATAGTTTTCTTCACAGTTTGCTTGTTCCTCTTGTGCGATGGCTCCCTAGCCCAGCAGCTATTAGGCCAGAGCACTAGTCAATGGCAGAGTTCTCGTCGTGGAAGTCCGAGAGGATGTAGATTTGATAGGTTGCAAGCATTTGAGCCAATTCGGAGTGTGAGGTCTCAAGCTGGCACAACTGAGTTCTTCGATGTCTCTAATGAGTTGTTTCAATGTACCGGAGTATCTGTTGTCCGCCGAGTTATTGAACCTAGAGGCCTACTACTACCCCATTACACTAATGGTGCATCTCTAGTATATATCATCCAAGGTTTGTGTAACAATTTAAGTGCATAATGAATTAATGATTGGCTGCGATATTTACATTGCTTGTAATTA…
GG1.16	T0	-	+	Glutelin	GG1_16_9_2	GluA-2	Contig 2	0	ATGGCATCCATAAATCGCCCCATAGTTTTCTTCACAGTTTGCTTGTTCCTCTTGTGCGATGGCTCCCTAGCCCAGCAGCTATTAGGCCAGAGCACTAGTCAATGGCAGAGTTCTCGTCGTGGAAGTCCGAGAGGATGTAGATTTGATAGGTTGCAAGCATTTGAGCCAATTCGGAGTGTGAGGTCTCAAGCTGGCACAACTGAGTTCTTCGATGTCTCTAATGAGTTGTTTCAATGTACCGGAGTATCTGTTGTCCGCCGAGTTATTGAACCTAGAGGCCTACTACTACCCCATTACACTAATGGTGCATCTCTAGTATATATCATCCAAGGTTTGTGTAACAATTTAAGTGCATAATGAATTAATGATTGGCTGCGATATTTACATTGCTTGTAATTA…
GG1.16	T0	-	+	Glutelin	GG1_16_9_5	GluA-2	Contig 2	0	ATGGCATCCATAAATCGCCCCATAGTTTTCTTCACAGTTTGCTTGTTCCTCTTGTGCGATGGCTCCCTAGCCCAGCAGCTATTAGGCCAGAGCACTAGTCAATGGCAGAGTTCTCGTCGTGGAAGTCCGAGAGGATGTAGATTTGATAGGTTGCAAGCATTTGAGCCAATTCGGAGTGTGAGGTCTCAAGCTGGCACAACTGAGTTCTTCGATGTCTCTAATGAGTTGTTTCAATGTACCGGAGTATCTGTTGTCCGCCGAGTTATTGAACCTAGAGGCCTACTACTACCCCATTACACTAATGGTGCATCTCTAGTATATATCATCCAAGGTTTGTGTAACAATTTAAGTGCATAATGAATTAATGATTGGCTGCGATATTTACATTGCTTGTAATTA…
GG1.16	T0	-	+	Glutelin	GG1_16_9_14	GluA-2	Contig 2	0	ATGGCATCCATAAATCGCCCCATAGTTTTCTTCACAGTTTGCTTGTTCCTCTTGTGCGATGGCTCCCTAGCCCAGCAGCTATTAGGCCAGAGCACTAGTCAATGGCAGAGTTCTCGTCGTGGAAGTCCGAGAGGATGTAGATTTGATAGGTTGCAAGCATTTGAGCCAATTCGGAGTGTGAGGTCTCAAGCTGGCACAACTGAGTTCTTCGATGTCTCTAATGAGTTGTTTCAATGTACCGGAGTATCTGTTGTCCGCCGAGTTATTGAACCTAGAGGCCTACTACTACCCCATTACACTAATGGTGCATCTCTAGTATATATCATCCAAGGTTTGTGTAACAATTTAAGTGCATAATGAATTAATGATTGGCTGCGATATTTACATTGCTTGTAATTA…
GG1.16	T0	-	+	Glutelin	GG1_16_9_10	GluA-3	Contig 4	0	ATGGCAACCATCAAATTCCCTATAGTTTTCTCCGTCGTTTGCTTGTTCCTCTTGTGTAATGGTTCGTTAGCCCAACTTCTTAGCCAAAGTACTAGTCAATGGCAAAGTTCTCGCCGTGGAAGTCCAAGAGAGTGCAGATTTGATCGGTTGCAAGCATTTGAGCCGATTCGCACTGTAAGGTCCCAAGCTGGTACAACTGAGTTTTTTGATGTCTCTAATGAGTTGTTTCAATGTACTGGAGTATTTGTTGTCCGTCGAGTTATCGAGCCTAGAGGTCTTCTGTTACCTCACTACTCCAATGGAGCAACTTTGGTATATGTCATCCAAGGTTTGTGATTACATTTAAGTATATATTGATTAATCCTTGTACTTATATCATTTTATTAACATGGCAATCCA…
GG1.2	T0	-	+	Glutelin	GG1_2_2_8	GluA-1	Contig 1	1	ATGGCATCCATAAATCGCCCCCATAGTTTTCTTCACAGTTTGCTTGTTCCTCTTGTGCAATGGCTCTCTAGCCCAGCAGCTATTAGGCCAGAGCACTAGTCAATGGCAGAGTTCTCGTCGTGGAAGTCCAAGAGAATGCAGGTTCGATAGGTTGCAAGCATTTGAGCCAATTCGGAGTGTGAGGTCTCAAGCTGGCACAACTGAGTTCTTCGATGTCTCTAATGAGCAATTTCAATGTACCGGAGTATCTGTTGTCCGTCGAGTTATTGAACCTAGAGGCCTTCTACTACCCCATTACACTAATGGTGCATCTCTAGTATATATCATCCAAGGTTCGTGCAACAATTTAAGTGCATAATGAATTAATGATCAGCTTCCATGTTTATATTGCTTGTAATT…
GG1.2	T0	-	+	Glutelin	GG1_2_2_1	GluA-1	Contig 1	1	ATGGCATCCATAAATCGCCCCATAGTTTTCTTCACAGTTTGCTTGTTCCTCTTGTGCAATGGCTCTCTAGCCCAGCAGCTATTAGGCCAGAGCACTAGTCAATGGCAGAGTTCTCGTCGTGGAAGTCCAAGAGAATGCAGGTTCGATAGGTTGCAAGCATTTGAGCCAATTCGGAGTGTGAGGTCTCAAGCTGGCACAACTGAGTTCTTCGATGTCTCTAATGAGCAATTTCAATGTACCGGAGTATCTGTTGTCCGTCGAGTTATTGAACCTAGAGGCCTTCTACTACCCCATTACACTAATGGTGCATCTCTAGTATATATCATCCAAGGTTCGTGCAACAATTTAAGTGCATAATGAATTAATGATCAGCTTCCATGTTTATATTGCTTGTAATTA…
GG1.2	T0	-	+	Glutelin	GG1_2_2_6	GluA-1	Contig 1	1	ATGGCATCCATAAATCGCCCCATAGTTTTCTTCACAGTTTGCTTGTTCCTCTTGTGCAATGGCTCTCTAGCCCAGCAGCTATTAGGCCAGAGCACTAGTCAATGGCAGAGTTCTCGTCGTGGAAGTCCAAGAGAATGCAGGTTCGATAGGTTGCAAGCATTTGAGCCAATTCGGAGTGTGAGGTCTCAAGCTGGCACAACTGAGTTCTTCGATGTCTCTAATGAGCAATTTCAATGTACCGGAGTATCTGTTGTCCGTCGAGTTATTGAACCTAGAGGCCTTCTACTACCCCATTACACTAATGGTGCATCTCTAGTATATATCATCCAAGGTTCGTGCAACAATTTAAGTGCATAATGAATTAATGATCAGCTTCCATGTTTATATTGCTTGTAATTA…
GG1.2	T0	-	+	Glutelin	GG1_2_2_5	GluA-2	Contig 2	0	ATGGCATCCATAAATCGCCCCATAGTTTTCTTCACAGTTTGCTTGTTCCTCTTGTGCGATGGCTCCCTAGCCCAGCAGCTATTAGGCCAGAGCACTAGTCAATGGCAGAGTTCTCGTCGTGGAAGTCCGAGAGGATGTAGATTTGATAGGTTGCAAGCATTTGAGCCAATTCGGAGTGTGAGGTCTCAAGCTGGCACAACTGAGTTCTTCGATGTCTCTAATGAGTTGTTTCAATGTACCGGAGTATCTGTTGTCCGCCGAGTTATTGAACCTAGAGGCCTACTACTACCCCATTACACTAATGGTGCATCTCTAGTATATATCATCCAAGGTTTGTGTAACAATTTAAGTGCATAATGAATTAATGATTGGCTGCGATATTTACATTGCTTGTAATTA…
GG1.2	T0	-	+	Glutelin	GG1_2_2_3	GluA-2	Contig 2	0	ATGGCATCCATAAATCGCCCCATAGTTTTCTTCACAGTTTGCTTGTTCCTCTTGTGCGATGGCTCCCTAGCCCAGCAGCTATTAGGCCAGAGCACTAGTCAATGGCAGAGTTCTCGTCGTGGAAGTCCGAGAGGATGTAGATTTGATAGGTTGCAAGCATTTGAGCCAATTCGGAGTGTGAGGTCTCAAGCTGGCACAACTGAGTTCTTCGATGTCTCTAATGAGTTGTTTCAATGTACCGGAGTATCTGTTGTCCGCCGAGTTATTGAACCTAGAGGCCTACTACTACCCCATTACACTAATGGTGCATCTCTAGTATATATCATCCAAGGTTTGTGTAACAATTTAAGTGCATAATGAATTAATGATTGGCTGCGATATTTACATTGCTTGTAATTA…
GG1.6	T0	-	+	Glutelin	GG1_6_10_12	GluA-1	Contig 1	1	ATGGCATCCATAAATCGCCCCATAGTTTTCTTCACAGTTTGCTTGTTCCTCTTGTGCGATGGCTCCCTAGCCCAGCAGCTATTAGGCCAGAGCACTAGTCAATGGCAGAGTTCTCGTCGTGGAAGTCCAAGAGAATGCAGGTTCGATAGGTTGCAAGCATTTGAGCCAATTCGGAGTGTGAGGTCTCAAGCTGGCACAACTGAGTTCTTCGATGTCTCTAATGAGCAATTTCAATGTACCGGAGTATCTGTTGTCCGTCGAGTTATTGAACCTAGAGGCCTTCTACTACCCCATTACACTAATGGTGCATCTCTAGTATATATCATCCAAGGTTCGTGCAACAATTTAAGTGCATAATGAATTAATGATCAGCTTCCATGTTTATATTGCTTGTAATTA…
GG1.6	T0	-	+	Glutelin	GG1_6_10_1	GluA-1	Contig 1	1	ATGGCATCCATAAATCGCCCCATAGTTTTCTTCACAGTTTGCTTGTTCCTCTTGTGCAATGGCTCTCTAGCCCAGCAGCTATTAGGCCAGAGCACTAGTCAATGGCAGAGTTCTCGTCGTGGAAGTCCAAGAGAATGCAGGTTCGATAGGTTGCAAGCATTTGAGCCAATTCGGAGTGTGAGGTCTCAAGCTGGCACAACTGAGTTCTTCGATGTCTCTAATGAGCAATTTCAATGTACCGGAGTATCTGTTGTCCGTCGAGTTATTGAACCTAGAGGCCTTCTACTACCCCATTACACTAATGGTGCATCTCTAGTATATATCATCCAAGGTTCGTGCAACAATTTAAGTGCATAATGAATTAATGATCAGCTTCCATGTTTATATTGCTTGTAATTA…
GG1.6	T0	-	+	Glutelin	GG1_6_10_4	GluA-1	Contig 1	1	ATGGCATCCATAAATCGCCCCATAGTTTTCTTCACAGTTTGCTTGTTCCTCTTGTGCAATGGCTCTCTAGCCCAGCAGCTATTAGGCCAGAGCACTAGTCAATGGCAGAGTTCTCGTCGTGGAAGTCCAAGAGAATGCAGGTTCGATAGGTTGCAAGCATTTGAGCCAATTCGGAGTGTGAGGTCTCAAGCTGGCACAACTGAGTTCTTCGATGTCTCTAATGAGCAATTTCAATGTACCGGAGTATCTGTTGTCCGTCGAGTTATTGAACCTAGAGGCCTTCTACTACCCCATTACACTAATGGTGCATCTCTAGTATATATCATCCAAGGTTCGTGCAACAATTTAAGTGCATAATGAATTAATGATCAGCTTCCATGTTTATATTGCTTGTAATTA…
GG1.6	T0	-	+	Glutelin	GG1_6_10_2	GluA-1	Contig 3	1	ATGGCATCCATAAATCGCCCCATAGTTTTCTTCACAGTTTGCTTGTTCCTCTTGTGCAATGGCTCTCTAGCCCAGCAGCTATTAGGCCAGAGCACTAGTCAATGGCAGAGTTCTCGTCGTGGAAGTCCAAGAGAATGCAGGTTCGATAGGTTGCAAGCATTTGAGCCAATTCGGAGTGTGAGGTCTCAAGCTGGCACAACTGAGTTCTTCGATGTCTCTAATGAGCAATTTCAATGTACCGGAGTATCTGTTGTCCGTCGAGTTATTGAACCTAGAGGCCTTCTACTACCCCATTACACTAATGGTGCATCTCTAGTATATATCATCCAAGGTTCGTGCAACAATTTAAGTGCATAATGAATTAATGATCAGCTTCCATGTTTATATTGCTTGTAATTA…
GG1.6	T0	-	+	Glutelin	GG1_6_10_5	GluA-2	Contig 2	0	ATGGCATCCATAAATCGCCCCATAGTTTTCTTCACAGTTTGCTTGTTCCTCTTGTGCGATGGCTCCCTAGCCCAGCAGCTATTAGGCCAGAGCACTAGTCAATGGCAGAGTTCTCGTCGTGGAAGTCCGAGAGGATGTAGATTTGATAGGTTGCAAGCATTTGAGCCAATTCGGAGTGTGAGGTCTCAAGCTGGCACAACTGAGTTCTTCGATGTCTCTAATGAGTTGTTTCAATGTACCGGAGTATCTGTTGTCCGCCGAGTTATTGAACCTAGAGGCCTACTACTACCCCATTACACTAATGGTGCATCTCTAGTATATATCATCCAAGGTTTGTGTAACAATTTAAGTGCATAATGAATTAATGATTGGCTGCGATATTTACATTGCTTGTAATTA…
GG1.6	T0	-	+	Glutelin	GG1_6_10_6	GluA-2	Contig 2	0	ATGGCATCCATAAATCGCCCCATAGTTTTCTTCACAGTTTGCTTGTTCCTCTTGTGCGATGGCTCCCTAGCCCAGCAGCTATTAGGCCAGAGCACTAGTCAATGGCAGAGTTCTCGTCGTGGAAGTCCGAGAGGATGTAGATTTGATAGGTTGCAAGCATTTGAGCCAATTCGGAGTGTGAGGTCTCAAGCTGGCACAACTGAGTTCTTCGATGTCTCTAATGAGTTGTTTCAATGTACCGGAGTATCTGTTGTCCGCCGAGTTATTGAACCTAGAGGCCTACTACTACCCCATTACACTAATGGTGCATCTCTAGTATATATCATCCAAGGTTTGTGTAACAATTTAAGTGCATAATGAATTAATGATTGGCTGCGATATTTACATTGCTTGTAATTA…
GG1.7	T0	-	+	Glutelin	GG1_7_15_4	GluA-1	Contig 1	1	ATGGCATCCATAAATCGCCCCATAGTTTTCTTCACAGTTTGCTTGTTCCTCTTGTGCAATGGCTCTCTAGCCCAGCAGCTATTAGGCCAGAGCACTAGTCAATGGCAGAGTTCTCGTCGTGGAAGTCCAAGAGAATGCAGGTTCGATAGGTTGCAAGCATTTGAGCCAATTCGGAGTGTGAGGTCTCAAGCTGGCACAACTGAGTTCTTCGATGTCTCTAATGAGCAATTTCAATGTACCGGAGTATCTGTTGTCCGTCGAGTTATTGAACCTAGAGGCCTTCTACTACCCCATTACACTAATGGTGCATCTCTAGTATATATCATCCAAGGTTCGTGCAACAATTTAAGTGCATAATGAATTAATGATCAGCTTCCATGTTTATATTGCTTGTAATTA…
GG1.7	T0	-	+	Glutelin	GG1_7_15_7	GluA-1	Contig 1	1	ATGGCATCCATAAATCGCCCCACAGTTTTCTTCACAGTTTGCTTGTTCCTCTTGTGCAATGGCTCTCTAGCCCAGCAGCTATTAGGCCAGAGCACTAGTCAATGGCAGAGTTCTCGTCGTGGAAGTCCAAGAGAATGCAGGTTCGATAGGTTGCAAGCATTTGAGCCAATTCGGAGTGTGAGGTCTCAAGCTGGCACAACTGAGTTCTTCGATGTCTCTAATGAGCAATTTCAATGTACCGGAGTATCTGTTGTCCGTCGAGTTATTGAACCTAGAGGCCTTCTACTACCCCATTACACTAATGGTGCATCTCTAGTATATATCATCCAAGGTTCGTGCAACAATTTAAGTGCATAATGAATTAATGATCAGCTTCCATGTTTATATTGCTTGTAATTA…
GG1.7	T0	-	+	Glutelin	GG1_7_15_2	GluA-2	Contig 2	0	ATGGCATCCATAAATCGCCCCATAGTTTTCTTCACAGTTTGCTTGTTCCTCTTGTGCGATGGCTCCCTAGCCCAGCAGCTATTAGGCCAGAGCACTAGTCAATGGCAGAGTTCTCGTCGTGGAAGTCCGAGAGGATGTAGATTTGATAGGTTGCAAGCATTTGAGCCAATTCGGAGTGTGAGGTCTCAAGCTGGCACAACTGAGTTCTTCGATGTCTCTAATGAGTTGTTTCAATGTACCGGAGCATCTGTTGTCCGCCGAGTTATTGAACCTAGAGGCCTACTACTACCCCATTACACTAATGGTGCATCTCTAGTATATATCATCCAAGGTTTGTGTAACAATTTAAGTGCATAATGAATTAATGATTGGCTGCGATATTTACATTGCTTGTAATTA…
GG1.7	T0	-	+	Glutelin	GG1_7_15_3	GluA-2	Contig 2	0	ATGGCATCCATAAATCGCCCCATAGTTTTCTTCACAGTTTGCTTGTTCCTCTTGTGCGATGGCTCCCTAGCCCAGCAGCTATTAGGCCAGAGCACTAGTCAATGGCAGAGTTCTCGTCGTGGAAGTCCGAGAGGATGTAGATTTGATAGGTTGCAAGCATTTGGGCCAATTCGGAGTGTGAGGTCTCAAGCTGGCACAACTGAGTTCTTCGATGTCTCTAATGAGTTGTTTCAATGTACCGGAGTATCTGTTGTCCGCCGAGTTATTGAACCTAGAGGCCTACTACTACCCCATTACACTAATGGTGCATCTCTAGTATATATCATCCAAGGTTTGTGTAACAATTTAAGTGCATAATGAATTAATGATTGGCTGCGATATTTACATTGCTTGTAATTA…
GG1.7	T0	-	+	Glutelin	GG1_7_15_6	GluA-2	Contig 2	0	ATGGCATCCATAAATCGCCCCATAGTTTTCTTCACAGTTTGCTTGTTCCTCTTGTGCGATGGCTCCCTAGCCCAGCAGCTGTTAGGCCAGAGCACTAGTCAATGGCAGAGTTCTCGTCGTGGAAGTCCGAGAGGATGTAGATTTGATAGGTTGCAAGCATTTGAGCCAATTCGGAGTGTGAGGTCTCAAGCTGGCACAACTGAGTTCTTCGATGTCTCTAATGAGTTGTTTCAATGTACCGGAGTATCTGTTGTCCGCCGAGTTATTGAACCTAGAGGCCTACTACTACCCCATTACACTAATGGTGCATCTCTAGTATATATCATCCAAGGTTTGTGTAACAATTTAAGTGCATAATGAATTAATGATTGGCTGCGATATTTACATTGCTTGTAATTA…
