# Supplementary material for: Multiplex CRISPR/Cas9 Editing of Rice Prolamin and GluA Glutelin Genes Reveals Subfamily-Specific Effects on Seed Protein Composition
Source: Plants (Basel). 2025 Jul 31;14(15):2355. doi: 10.3390/plants14152355 (PMC12349274; doi:10.3390/plants14152355)
Supplement: Supplementary file 1 [file plants-14-02355-s001.zip › Supplementary_Table_S3_MHGL.xlsx]

## Sheet: Sheet1
Supplementary Table S3. Assembled contigs of 13 kDa prolamin and GluA glutelin gene families used for sgRNA design and InDel detection in rice cultivar EYI105.
		Nucleotide sequence
EYI105 glutelins	Contig 1	ATGGCATCCATAAATCGCCCCATAGTTATGGCATCCATAAATCGCCCCATAGTTTTCTTCACAGTTTGCTTGTTCCTCTTGTGCAATGGCTCTCTAGCCCAGCAGCTATTAGGCCAGAGCACTAGTCAATGGCAGAGTTCTCGTCGTGGAAGTCCAAGAGAATGCAGGTTCGATAGGTTGCAAGCATTTGAGCCAATTCGGAGTGTGAGGTCTCAAGCTGGCACAACTGAGTTCTTCGATGTCTCTAATGAGCAATTTCAATGTACCGGAGTATCTGTTGTCCGTCGAGTTATTGAACCTAGAGGCCTTCTACTACCCCATTACACTAATGGTGCATCTCTAGTATATATCATCCAAGGTTCGTGCAACAATTTAAGTGCATAATGAATTAATGATCAG…
	Contig 2	GGGGTGGGAGCTTTCCCATTTGGTCGACCTGCAGGGGGCCGCATTAGGGATTATGGCATCCATAAATCGCCCCATAGTTTTCTTCACAGTTTGCTTGTTCCTCTTGTGCGATGGCTCCCTAGCCCAGCAGCTATTAGGCCAGAGCACTAGTCAATGGCAGAGTTCTCGTCGTGGAAGTCCGAGAGGATGTAGATTTGATAGGTTGCAAGCATTTGAGCCAATTCGGAGTGTGAGGTCTCAAGCTGGCACAACTGAGTTCTTCGATGTCTCTAATGAGTTGTTTCAATGTACCGGAGTATCTGTTGTCCGCCGAGTTATTGAACCTAGAGGCCTACTACTACCCCATTACACTAATGGTGCATCTCTAGTATATATCATCCAAGGTTTGTGTAACAATTT…
	Contig 3	ATGGCATCCATAAATCGCCCCATAGTTTTCTTCACAGTTTGCTTGTTCCTCTTGTGCRATGGCTCYCTAGCCCAGCAGCTATTAGGCCAGAGCACTAGTCAATGGCAGAGTTCTCGTCGTGGAAGTCCRAGAGRATGYAGRTTCGATAGGTTGCAAGCATTTGAGCCAATTCGGAGTGTGAGGTCTCAAGCTGGCACAACTGAGTTCTTCGATGTCTCTAATGAGYWRTTTCAATGTACCGGAGTATCTGTTGTCCGYCGAGTTATTGAACCTAGAGGCCTWCTACTACCCCATTACACTAATGGTGCATCTCTAGTATATATCATCCAAGGTTYGTGYAACAATTTAAGTGCATAATGAATTAATGATYRGCTKCSATRTTTAYATTGCTTGTAATTA…
	Contig 4	ATGGCAACCATCAAATTCCCTATAGTTTTCTCCGTCGTTTGCTTGTTCCTCTTGTGTAATGGTTCGTTAGCCCAACTTCTTAGCCAAAGTACTAGTCAATGGCAAAGTTCTCGCCGTGGAAGTCCAAGAGAGTGCAGATTTGATCGGTTGCAAGCATTTGAGCCGATTCGCACTGTAAGGTCCCAAGCTGGTACAACTGAGTTTTTTGATGTCTCTAATGAGTTGTTTCAATGTACTGGAGTATTTGTTGTCCGTCGAGTTATCGAACCTAGAGGTCTTCTGTTACCTCACTACTCCAATGGAGCAACTTTGGTATATGTCATCCAAGGTTTGTGATTACATTTAAGTATATATTGATTAATCCTTGTACTTATATCATTTTATTAACATGGCAATCCA…
EYI105 prolamins	Contig 1	ATGAAGATCATTTTCGTCTTTGCTCTCCTTGCTATTGCTGCATGCAGCGCCACWGCGCAGTTTGATGTTTTAGGTCAAAATATTAGGCAATATCAGGTGCAGTCGCCTCTCCTGCTACAGCAACAGGTGCTTAGCCYATATAATGAGTTCGTAAGGCAGCAGTATAGCATTGCGGCAAGCMCCTTCTTGCAATCAGCTGYGTTTCAACTGAGAAACAACCAAGTCTTGCAACAGCTCAGGCTGGTGGCGCAACAATCTCACTACCAGGACATTAACGTTGTCCAGGCCATAGCGCASCAGCTACACCTCCAGCAGTTTGGCRATCTCTACATTGACCGGAATCTGGCTCAAGCTCAAGCACTGTTGGCTTTTAACTTGCCATCTACATATGGTATCTAC…
	Contig 2	ATGAAGATCATTTTCGTCTTTGCTCTCCTTGCTATTGCTGCATGCAGCGCCTCTGCGCAGTTTGATGTTTTAGGTCAAAGTTATAGGCAATATCAGCTGCAGTCGCYTSTCCTGCTACAGCAACAGGTGCTTAGCCCATATAATGAGTTCGTAAGGCAGCAGTATGGCATAGCGGCAAGCCCCTTCTTGCAATCAGCTGCGTTTCAACTGAGAAAYAACCAAGTCTGGCAACAGCTCGKGCTGGTGNCGCAACAATCTCACTATCAGGACATTAACATTGTTCAGGCCATAGCGCAGCAGCTACAACTCCAGCAGTTTGGTGATCTCTACTTTGATCGGAATCTGGCTCAAGCTCAAGCTCTRTTGGCTTTTAACGTGCCATCTASATATGGTATCTAC…
	Contig 3	ATGAAGATCATTTTCGTMTTTGCTCTCCTTGCTATTGTTGCATGCAATGCCTCTGCGCGGTTTGATCCTCTTAGTCAAAGTTATAGGCAATATCAACTACAGTCGCATCTCCTACTACAGCAACAAGTGCTCAGCCCATGCAGTGAGTTCGTAAGGCAACAGTATAGCATAGTGGCAACCCCCTTCTGGCAACCAGCTACGTTTCAATTGATAAACAACCAAGTCATGCAGCAGCAGTGTTGCCAACAGCTCAGGCTGGTAGCACAACAATCTCACTACCAGGCCATTAGTATTGTTCAAGCGATTGTGCAACAGCTACAACTGCAGCAATTTAGTGGTGTCTACTTTGATCAGACTCAAGCTCAAGCCCAAACTCTGTTGACCTTCAACTTGCCATCC…
	Contig 4	ATGAAGATCATTTTCKTMTTTGCTCTCCTTGCTATTGCTGCATGCAGCGCCTCTACGCAGTTTGATGCTGTTACTCATGTTTACAGGCAATATCAGCTGCAGCCGCATCTCATGCTGCAGCAACAGATGCTTAGCCCATGCGGTGAGTTCGTAAGGCAGCAGTGCAGCACAGTGGAAATCCCCTTCTTCCAATCACCCGTGTTTCAGCTGAGAAACTGCCAAGTCATGCAGCAGCAGTGCTGCCAACAGCTCAGGATGATCGCGCAACAGTCTCACTGCCAGGCCGTTAGCAGTGTTCAGGTGATTGTGCAGCAGCTACAGCTACAACAGTTTACTGGCATCAACTTCGATCAGACTCAAGCTCTAGCCCAAGCTATGTTGGCCCTAAACTTGCCGTTA…
	Contig 5	ATGAAGATCATTTTCGTMTTTGCTCTTCTTGCTATTGCTGCWTGCAGCGCCTCTGCGCAGTTTGATGTTTTAGGTCAAAGTTATAGGCAATATCAGCTGCAGTCGCCTCTCCTGCTACAGCAACAGGTKCTTAGCCCATATAATGAGTTCGTAAGGCAGGAGTATGGCATAGCGGCAAGCCCCTTATTGCAATCAGCTGCGTTTCAACTGAGAAACAACCAWGTCTGGCAACAGCTCAGGCTGGTGGCGCAACAGTCTCACTATCAGGATATTAAAATTGTTCAGGCCATAGCGCAGCAGCTGCAACTCCAGCAGTTTGATGATCTCTACTTTGATCGGAATCTGGCTCAAGCTCAAGCTCAAGCTCTGTTGGCTTTGAACTTGCCATCTACATATGGT…
	Contig 6	ATGAAGATCATTTTCGTMTTTGCTCTCCTTGCTATTGTTGCATGCAACGCTTCTGCACGGTTTGATGCTCTTAGTCAAAGTTATAGACAATATCAACTACAATCGCATCTCCTGCTACAGCAACAAGTGCTCAGCCCATGCAGTGAGTTCGTAAGGCAACAGCATAGCATAGTGGCAACCCCCTTCTGGCAACCAGCTACGTTTCAATTGATAAACAACCAAGTCATGCAGCAACAGTGTTGCCAACAGCTCAGGCTGGTAGCGCAACAATCTCACTACCAGGCCATTAGTAGCGTTCAGGCGATTGTGCAGCAACTACAGCTGCAGCAGGTCGGTGTTGTCTACTTTGATCAGACTCAAGCTCAAGCTCAAGCTTTGCTGGCCTTAAACTTGCCATCC…
