# Supplementary material for: Multiplex CRISPR/Cas9 Editing of Rice Prolamin and GluA Glutelin Genes Reveals Subfamily-Specific Effects on Seed Protein Composition
Source: Plants (Basel). 2025 Jul 31;14(15):2355. doi: 10.3390/plants14152355 (PMC12349274; doi:10.3390/plants14152355)
Supplement: Supplementary file 1 [file plants-14-02355-s001.zip › Supplementary_Table_S4_Glutelins_MHGL.xlsx]

## Sheet: Glutelin-edited lines
Supplementary Table S4. Number of glutelin amplicons sequenced and edited for each EYI105 contig in the glutelin-edited lines.
					Nº of clones
					# total				# edited				% edited
Plasmid	T0 line	T0 plant	T1 plant	Cas9	C1	C2	C3	C4	C1	C2	C3	C4	C1	C2	C3	C4
pSSLGLuA-3	B848.3.11	Glu3.30		+	4	1	1	0	4	1	1	0	100	100	100	NA
			AF338	+	2	1	0	2	2	1	0	0	100	100	NA	0
			AF346	+	2	1	0	1	2	1	0	0	100	100	NA	0
		Glu3.28		+	2	3	0	0	1	3	0	0	50	100	NA	NA
			AF420	+	1	2	1	0	1	2	1	0	100	100	100	NA
	B848.3.2	Glu3.99		+	3	3	0	0	3	3	0	0	100	100	NA	NA
			AF520	-	5	1	0	0	5	1	0	0	100	100	NA	NA
			AF521	-	3	1	0	1	3	1	0	0	100	100	NA	0
		Glu3.102		+	4	1	1	0	4	1	1	0	100	100	100	NA
			AF576	+	2	3	0	1	2	3	0	0	100	100	NA	0
			AF577	-	4	0	0	0	4	0	0	0	100	NA	NA	NA
	B851.8.2	Glu3.48		+	2	3	0	0	1	2	0	0	50	66.6667	NA	NA
			AF696	+	3	2	0	1	1	1	0	0	33.3333	50	NA	0
	B851.6.14	Glu3.116		+	0	5	0	0	0	5	0	0	NA	100	NA	NA
			AF380	-	4	1	0	0	4	1	0	0	100	100	NA	NA
			AF386	-	1	2	0	2	1	2	0	0	100	100	NA	0
	B851.7.14	Glu3.131		+	4	1	0	0	4	0	0	0	100	0	NA	NA
pSSLGLuA-4	B868.4.1	GG1.10		+	3	4	2	0	3	0	2	0	100	0	100	NA
		GG1.16		+	1	4	0	1	1	0	0	0	100	0	NA	0
		GG1.2		+	3	2	0	0	3	0	0	0	100	0	NA	NA
		GG1.6		+	3	2	1	0	3	0	1	0	100	0	100	NA
		GG1.7		+	2	3	0	0	2	0	0	0	100	0	NA	NA
