# Supplementary material for: Multiplex CRISPR/Cas9 Editing of Rice Prolamin and GluA Glutelin Genes Reveals Subfamily-Specific Effects on Seed Protein Composition
Source: Plants (Basel). 2025 Jul 31;14(15):2355. doi: 10.3390/plants14152355 (PMC12349274; doi:10.3390/plants14152355)
Supplement: Supplementary file 1 [file plants-14-02355-s001.zip › Supplementary_Table_S5_Prolamins_MHGL.xlsx]

## Sheet: Prolamin-edited lines
Supplementary Table S5. Number of prolamin amplicons sequenced and edited for each EYI105 contig in the prolamin-edited lines.
				Nº of clones
				# total						# edited						% edited
T0 line	T0 plant	T1 plant	Cas9	C1	C2	C3	C4	C5	C6	C1	C2	C3	C4	C5	C6	C1	C2	C3	C4	C5	C6
B843.9.15	Pro13.111		+	2	0	3	4	2	0	0	0	3	0	2	0	0	NA	100	0	100	NA
B843.9.15	Pro13.20		+	3	3	2	4	2	2	2	2	2	0	2	2	66.6667	66.6667	100	0	100	100
		AF186	-	0	2	3	1	7	2	0	1	3	0	7	2	NA	50	100	0	100	100
		AF187	+	4	4	1	0	0	0	4	3	1	0	0	0	100	75	100	NA	NA	NA
B845.8.11	Pro13.140		+	2	4	1	5	0	0	0	0	1	1	0	0	0	0	100	20	NA	NA
		AF658	-	0	8	0	3	0	0	0	0	0	0	0	0	NA	0	NA	0	NA	NA
		AF660	+	1	5	2	4	2	2	0	0	2	0	0	2	0	0	100	0	0	100
B845.9.7	Pro13.66		+	4	0	1	6	0	0	4	0	1	0	0	0	100	NA	100	0	NA	NA
		AF268	+	0	6	1	2	1	1	0	4	1	0	1	1	NA	66.6667	100	0	100	100
		AF663	+	3	8	2	2	1	1	2	6	2	0	1	1	66.6667	75	100	0	100	100
B845.1.10	Pro13.34		+	3	3	0	3	2	0	1	3	0	0	1	0	33.3333	100	NA	0	50	NA
		AF862	+	2	3	0	2	3	2	1	0	0	0	3	2	50	0	NA	0	100	100
B843.4.8	Pro13.119		-	0	3	5	2	0	2	0	0	5	0	0	2	NA	0	100	0	NA	100
		AF856	-	2	5	1	1	2	1	0	2	1	0	2	1	0	40	100	0	100	100
B843.4.8	Pro13.8		-	0	1	6	4	0	1	0	0	6	0	0	0	NA	0	100	0	NA	0
		AF859	-	3	8	0	3	3	0	0	3	0	0	3	0	0	37.5	NA	0	100	NA
B845.10.4	Pro13.61		+	1	3	2	4	0	0	0	2	2	0	0	0	0	66.6667	100	0	NA	NA
B845.5.16	Pro13.162		+	3	1	4	3	1	0	2	0	4	1	1	0	66.6667	0	100	33.3333	100	NA
B845.10.20	Pro13.97		+	1	1	4	3	0	2	1	1	4	0	0	1	100	100	100	0	NA	50
																100	100	100	100	100	100
